# Supplementary material for: Genome-Wide Screen for Salmonella Genes Required for Long-Term Systemic Infection of the Mouse
Source: PLoS Pathog. 2006 Feb 24;2(2):e11. doi: 10.1371/journal.ppat.0020011 (PMC1383486; doi:10.1371/journal.ppat.0020011)
Supplement: Dataset S1 — (58 KB TXT) [file ppat.0020011.sd001.txt]

UID	NAME	input_a	input_b	input_c	7day_a	7day_b	14day_a	14day_b	21day_a	21day_b	28day_a	28day_b	28day_c	28day_d	28day_e
SCUT2742	STM0016 || STM0016 || putative protein || 366683	0.05	-0.15	0.09	-0.69	-0.94	-0.83	-0.95	-0.96	-0.94	-1.27	-0.58	-1.31	-1.23	-0.54
SCUT2659	STM0030 || STM0030 || putative transcriptional regulator, LysR family || 366124	0.1	-0.15	0.06	-0.73	-0.28	-1	-0.86	-0.89	-1.25	-0.8	-0.75	-0.88	-0.78	-0.82
SCUT7388	STM0035 || STM0035 || putative arylsulfatase || 364053	-0.01	-0.17	0.19	-0.9	-0.33	-0.98	-0.77	-1.36	-1.1	-1.04	-1.23	-0.87	-0.36	-0.65
SCUT7393	STM0046 || ileS || isoleucine tRNA synthetase || 369247	-0.01	0.01		-0.16	-0.6	-0.59	-0.72	-0.55	-0.67	-0.65			-0.01
SCUT7421	STM0100 || STM0100 || putative cytoplasmic protein || 368409	-0.14	0.17	-0.04	-0.74	-0.58	-0.72	-0.65	-0.76	-0.65	-1.22	-0.69	-0.7	-0.44	-0.6
SCUT9217	STM0115 || leuO || putative transcriptional regulator (LysR family) || 364500	0.04	-0.15	0.12	-0.69	-0.74	-0.28	-0.11	-0.51	-0.5	-0.87	-0.49	-1.06	-0.6	-0.48
SCUT7452	STM0163 || STM0163 || pyridoxine phosphate biosynthetic protein || 367008	-0.03	-0.06	0.08	-0.3	-0.14	-0.5	-0.37	-0.42	-0.42	-0.39	-0.49		-0.17	-0.33
SCUT9006	STM0191 || fhuA || outer membrane protein receptor / transporter for ferrichrome, colicin M, and phages T1, T5, and phi80 || 365845	0.22	-0.11	-0.11	-0.63	-0.38	-0.89	-0.42	-0.88	-0.55	-0.72	-0.81	-0.54	-0.12	0.04
SCUT3119	STM0237 || rof || modulator of Rho-dependent transcription termination || 367851	-0.06		0.06		-1.42	-1.06	-1.17	-0.95	-0.8	-0.74	-0.67	-0.57	-0.89
SCUT9552	STM0298 || STM0298 || putative integrase core domain || 364503	0.06	0.07	-0.12	-0.8	-0.35	-1.05	-0.89	-1.49	-0.96	-1.31	-1.12	-1.3		-0.88
SCUT6763	STM0298 || STM0298 || putative integrase core domain || 368390	0.12	-0.07	-0.04	-0.8	-0.48	-0.98	-0.75	-1.11	-1.08	-1.46	-0.96	-1.06		-0.86
SCUT8901	STM0369 || prpC || putative citrate synthase || 367226	0.05	-0.11	0.07	-0.09	-0.26	-0.41	-0.44	-0.66	-0.3	-0.53	-0.36	-0.19	-0.27	-0.36
SCUT2452	STM0379 || yaiZ || putative inner membrane protein || 365906	0.2	-0.22	0.01	-0.91	-1.06	-0.89	-0.78	-0.88	-0.86	-1.14	-0.85	-0.93	-0.99	-0.98
SCUT2658	STM0433 || thiJ || 4-methyl-5(beta-hydroxyethyl)-thiazole synthesis || 366725	0.02	-0.11	0.09	-0.21	-0.48	-0.36	-0.67	-0.38	-0.13	-0.66	-0.26	-0.76	-0.57	-0.36
SCUT2802	STM0442 || cyoB || cytochrome o ubiquinol oxidase subunit I || 363834	0.04	-0.14	0.1	-0.7	-0.55	-0.73	-0.83	-1.12	-0.91	-1.01	-1.07	-1.22	-0.74	-0.97
SCUT2957	STM0518 || gip || glyoxylate -induced protein || 362917	0.22	-0.1	-0.12	-0.77	-0.7	-0.15	-0.42	0.14	0.21	-1.55	-1.19	-2.05	-2.17	-1.24
SCUT6892	STM0520 || STM0520 || putative permease || 366732	0.07	-0.09	0.03	-0.53	-0.12	-0.23	-0.25	-0.61	-0.48	-0.44	-0.28	-0.53	-0.39	-0.44
SCUT1910	STM0523 || allB || allantoinase || 362590	0.05	-0.03	-0.01	-0.68	-0.32	-0.55	-0.17	-0.42	-0.65	-0.46	-0.38	-0.88	-0.76	-0.29
SCUT9224	STM0545 || fimC || periplasmic chaperone, required for type 1 fimbriae || 368504	0.15	-0.14	0	-0.24	-0.52	0.01	-0.57	-0.62	-0.24	-0.93	-0.53	-0.78	-0.34	-0.48
SCUT6906	STM0552 || fimW || putative fimbrial protein || 365248	0.15	-0.07	-0.07	-0.41	-0.35	0.29	-0.06	0.16	0.23	-1.16	-0.56	-0.93	-0.92	-0.74
SCUT2099	STM0578 || nfnB || dihydropteridine reductase/oxygen-insensitive NAD(P)H nitroreductase || 368931	0.13	-0.2	0.06	-0.33	-0.38	-0.59	-0.55	-0.75	-0.51	-0.7	-0.41	-1	-0.77	-1.02
SCUT2370	STM0589 || fepE || ferric enterobactin (enterochelin) transporter || 365584	0.07	-0.07	-0.01	-0.19	-0.28	-0.34	-0.25	-0.52	-0.47	-0.34	-0.3	-0.5	-0.44	-0.23
SCUT10383	STM0629 || cspE || RNA chaperone, negative regulator of cspA transcription || 366075	-0.04	0.04		-0.67	-0.41	-0.28	-0.86	-1.11	-0.92	-0.93	-0.44		-0.81	-0.77
SCUT6207	STM0629 || cspE || RNA chaperone, negative regulator of cspA transcription || 367549	-0.22	0.22		-0.67	-0.65	-0.79		-1.38	-1.13	-1.27	-0.8	-0.52	-0.95
SCUT9364	STM0756 || nadA || quinolinate synthetase, A protein || 368420	0.11	-0.05	-0.06	-0.31	-0.23	-0.39		-0.22	-0.3	-0.7	-0.53	-1.11	-0.56	-0.74
SCUT2143	STM0762 || STM0762 || fumarate hydratase, alpha subunit || 367520	0.11	-0.27	0.15	-0.57	-0.72	-1.17	-1.05	-1.23	-1.18	-1.51	-0.86	-1.21	-0.94	-1.21
SCUT1669	STM0828 || glnQ || ABC superfamily (atp_bind), glutamine high-affinity transporter || 365137	0.19	-0.11	-0.09	-0.27	-0.45	-0.73	-0.66	-0.36	-0.56	-0.59	-0.59	-0.75	-0.46	-0.61
SCUT1730	STM0839 || STM0839 || putative inner membrane protein || 362538	0.1	-0.06	-0.03	-1.21	-1.26	-0.03	-0.25	-1.36	-1.2	-1.92	-1.39	-2.37	-2.2	-2.94
SCUT6337	STM0858 || STM0858 || putative dehydrogenase (flavoproteins) || 365275	-0.12	-0.15	0.27	-1.08	-0.83	-1.35	-1.18	-1.67	-1.65	-1.76	-1.56	-1.46	-1.16	-1.55
SCUT6338	STM0859 || STM0859 || putative transcriptional regulator, LysR family || 364677	-0.25	0.04	0.21	-1.02	-0.81	-1.1	-1.1	-1.13	-0.98	-1.61	-1.11	-0.98	-0.77	-0.99
SCUT1831	STM0862 || yliJ || putative glutathione S-transferase || 367825	-0.01	0.05	-0.04	-0.49	-0.54	-0.46	-0.64	-0.53	-0.71	-0.74	-0.61	-0.97	-0.92	-0.84
SCUT6341	STM0866 || mdfA || multidrug translocase || 363716	-0.13	-0.03	0.15	-0.34	-0.31	-0.44	-0.6	-1.06	-0.73	-0.76	-0.47		-0.69	-0.73
SCUT6397	STM0972 || STM0972 || homologous to secreted protein sopD || 363672	0.17	-0.09	-0.08	-1.23	-0.76	-1.3	-1.51	-1.62	-2.08	-2.18	-1.31	-1.63	-1.74	-1.68
SCUT2419	STM1003 || STM1003 || putative transcriptional regulator, Lrp family || 367668	-0.16	-0.12	0.28	-1.08	-0.96	-1.44	-1.22	-1.28	-1.6	-0.63	-0.6	-0.93	-0.59	0.2
SCUT1951	STM1005 || STM1005 || Gifsy-2 prophage; integrase || 363373	-0.16		0.16	-0.47	-0.5	-0.55	-0.36	-0.46	-0.36	-0.61	-0.32	-0.45	-0.05	-0.42
SCUT6426	STM1094 || pipD || Pathogenicity island encoded protein: SPI3 || 362213	0.13	-0.13	0	-1.22	-1.1	-1.28		-1.59	-1.73	-1.94	-1.33	-1.67	-1.71	-1.42
SCUT6427	STM1095 || copS || Copper resistance; histidine kinase || 368982	0.08	-0.23	0.15	-1.43	-1.27	-1.25	-1.46	-1.64	-1.51	-1.98	-1.28	-1.77	-1.59
SCUT2308	STM1101 || hpaG || 4-hydroxyphenylacetate catabolism || 367546	0.11	-0.04	-0.08	-0.41	-0.49	-0.44	-0.61	-0.68	-0.81	-0.69	-0.38	-0.86	-0.59	-0.78
SCUT10031	STM1117 || agp || glucose-1-phosphatase || 368100	-0.08	0.02	0.06	-0.22	-0.02	-0.28	-0.36	-0.25	-0.28	-0.38	-0.46	-0.49	-0.19	-0.42
SCUT6447	STM1140 || csgF || curli production assembly/transport component, 2nd curli operon || 366004	-0.05	0.1	-0.04	-1.03	-0.61	-0.68		-0.82	-0.68	-1.24	-0.57	-1.37	-1.18	-1.71
SCUT6449	STM1142 || csgD || putative transcriptional regulator (LuxR/UhpA family) || 364794	-0.02	-0.14	0.16	-0.44	-0.55	-0.35	-0.5	-1.07	-0.86	-1.11	-0.84	-1	-0.65	-1.14
SCUT6450	STM1143 || csgB || minor curlin subunit precursor, nucleator for assembly of adhesive surface organelles || 365036	0.08	-0.06	-0.02	-0.56	-0.47	-0.45	-0.27	-0.61	-0.31	-0.41	-0.16	-0.25	-0.19	-0.48
SCUT2498	STM1192 || plsX || putative fatty acid/phospholipid synthesis protein || 363667	0	0		-0.52	-0.11	-0.5	-0.42	-0.51	-0.67	-0.64	-0.43			-0.54
SCUT2823	STM1214 || ycfR || putative outer membrane protein || 367609	0.07	0.03	-0.1	-0.52	-0.41	-0.22	-0.48		-0.6	-0.75	-0.47	-0.3	0	-0.48
SCUT2152	STM1263 || STM1263 || putative periplasmic protein || 362932	0.09	0.13	-0.21	-0.48	-0.46	-0.94	-0.57	-0.81	-1.1	-0.7	-0.49	-1.04
SCUT6521	STM1274 || yeaQ || putative inner membrane protein || 363776	0	-0.01	0.01	-0.14	-0.34	-0.2	-0.42	-0.44	-0.37	-0.42	-0.31	-0.41	-0.24	-0.31
SCUT2171	STM1312 || celA || PTS family, sugar specific enzyme IIB for cellobiose, arbutin, and salicin || 367910	0.09	0.01	-0.11	-1.37	-1.09	-1.14	-0.85	-0.25	-0.27	-1.21	-0.88	-1.67	-1.48	-2.17
SCUT6556	STM1343 || nlpC || lipoprotein || 367326	0.22	0.01	-0.23	-1.41	-1.22	-1.29	-0.93	-1.14	-1.12	-1.25	-0.57	-1.54	-1.09	-1.32
SCUT6560	STM1351|ydiT-STM1352|ydiS || STM1351|ydiT-STM1352|ydiS || || 365755	0.04	0	-0.05	-1.06	-1.08	-0.31	-0.4	-0.7	-0.16	-1.49	-1.27	-2.15	-2.16	-1.52
SCUT9062	STM1392 || ssrA || Secretion system regulator:Sensor component || 366655	0.39	-0.55	0.16	-1.61	-0.86	-1.94	-1.96	-2.03	-2.09	-1.95	-1.41	-2.22	-2.29	-2.57
SCUT8957	STM1393 || ssaB || Secretion system apparatus || 367181	-0.19	-0.25	0.43	-1.76	-1.14		-1.52	-1.87	-2.2		-1.81		-2.29	-1.54
SCUT9179	STM1394 || ssaC || Secretion system apparatus || 363161	-0.07		0.07	-2.38	-2.15	-2.66	-2.46	-2.59	-2.31	-2.95	-2.28	-2.65	-2.57	-3.47
SCUT6587	STM1394 || ssaC || Secretion system apparatus || 365924	0.03	-0.09	0.07	-0.99	-0.74	-1.56	-1.71	-1.36	-1.62	-1.86	-1.53	-1.62	-1.42	-1.83
SCUT10238	STM1394 || ssaC || Secretion system apparatus || 368315	0.04	-0.03	0	-1.07	-0.67	-1.52	-2.32	-1.77	-1.88		-1.47	-1.59	-1.64	-2.02
SCUT9107	STM1395 || ssaD || Secretion system apparatus || 363779	0.29	-0.06	-0.23	-0.63	-0.27	-0.44	-0.46	-0.91	-0.61	-0.71	-0.1	-0.64	-0.93	-0.96
SCUT10199	STM1395 || ssaD || Secretion system apparatus || 367571	0			-0.91	-0.85	-0.78		-1.07	-1.23	-0.82				-1.53
SCUT9126	STM1395 || ssaD || Secretion system apparatus || 368746	0.06	-0.11	0.06	-0.4	-0.32	-0.42	-0.54	-0.87	-0.62	-1.13	-0.7	-0.36	-0.69	-1.1
SCUT10374	STM1396 || ssaE || Secretion system effector || 363282	-0.03	0.07	-0.03	-0.78	-0.46	-0.87	-0.84	-1	-0.96	-1.01	-0.93		-0.82	-1.01
SCUT6590	STM1398 || sseB || Secretion system effector || 364957	0.16	-0.16		-0.61	-0.93	-0.51	-0.89	-0.68	-0.71	-1.29	-0.75	-0.94	-0.83	-0.9
SCUT6594	STM1403 || sscB || Secretion system chaparone || 362556	0.04	-0.11	0.06	-0.21	-0.46	-0.47	-0.46	-0.32	-0.65	-0.62	-0.57	-0.37	-0.21	-0.64
SCUT9133	STM1409 || ssaJ || Secretion system apparatus: homology with the yscJ/mxiJ/prgK family of lipoproteins || 365390	0.04	-0.13	0.09	-0.74	-0.42	-0.75	-0.41	-0.8	-0.67	-0.62	-0.42	-0.92	-0.21	-0.63
SCUT6599	STM1415 || ssaN || Secretion system apparatus: homology with the YscN family of proteins || 366910	0.01	-0.19	0.17	-0.42	-0.48	-0.68	-0.53	-0.74	-0.85	-0.84	-0.63	-0.87	-0.32	-0.78
SCUT6604	STM1422 || ssaU || Secretion system apparatus: homology with YscU of the secretion system of Yersinia || 363477	0.1	-0.05	-0.04	-0.54	-0.28	-0.62	-0.57	-0.84	-0.97	-0.81	-0.56	-0.65	-0.71	-0.67
SCUT6633	STM1482 || ydgF || putative membrane transporter of cations and cationic drugs || 363295	-0.02	0.04	-0.02	-0.51	-0.47	-0.81		-1.22	-1.02	-1.39	-0.99	-0.67	-0.64	-0.85
SCUT2060	STM1543 || STM1543 || putative transport protein || 367796	0.18	-0.09	-0.08	-0.51	-0.31	-0.39	-0.31	-0.36	-0.65	-0.71	-0.22	-0.48	-0.68	-0.74
SCUT7526	STM1549 || STM1549 || putative translation initiation inhibitor || 363933	-0.01	-0.35	0.37	-0.5	-0.52	-0.91	-1.46	-1.08	-0.98	-1.54	-1.25	-1.17	-1.09	-1.26
SCUT2675	STM1557 || STM1557 || putative aminotransferase || 365544	0.22	-0.06	-0.15	-0.25	-0.65	-0.36	-0.56	-0.41	-0.69	-0.55	-0.57	-0.63	-0.51	-0.76
SCUT2067	STM1571 || yddG || putative permease || 363567	0.23	-0.07	-0.17	-0.81	-0.81	-1	-0.89	-0.65	-0.91	-0.98	-0.78	-1.34	-1.03	-1
SCUT7545	STM1583 || STM1583 || putative cytoplasmic protein || 368900	0.26	0.04	-0.3	-0.87	-0.72	-1.31	-1.11	-1.39	-1.32	-1.45	-1.22	-1.47	-1.69	-1.54
SCUT2892	STM1631 || sseJ || Salmonella translocated effector: regulated by SPI-2 || 368783	-0.27		0.27	-0.58	-0.48	-1.31	-1.31	-1.43	-1.47	-1.7	-1.34	-1.25	-0.97	-1.46
SCUT2377	STM1652 || ynaF || putative universal stress protein || 368721	0.17	-0.15	-0.03	-0.61	-0.42	-0.56	-0.53	-0.67	-0.59	-0.6	-0.71	-0.75	-0.89	-0.99
SCUT9108	STM1660 || fnr || transcriptional regulation of aerobic, anaerobic respiration, osmotic balance (CRP family) || 363176	0.14	-0.14		-0.47	-0.41	-0.7	-0.8	-0.81	-0.73	-0.72		-0.41	-0.41
SCUT7593	STM1669 || STM1669 || homology to invasin C of Yersinia; intimin || 366319	0.01		-0.01	-0.71	-1.26	-1.04	-1.22	-0.9		-1.08	-1	-1.04	-0.84
SCUT7608	STM1706 || yciH || putative translation initiation factor SUI1 || 364236	-0.06	0.04	0.02	-0.37	-0.21	-0.72	-0.88	-0.78	-0.85	-0.95	-0.35	-0.85	-0.41	-1.02
SCUT2355	STM1818 || fadD || acyl-CoA synthetase (long-chain-fatty-acid--CoA ligase) || 365563	0.1	-0.23	0.12	-0.23	-0.67	-0.17	-0.58	-0.37	-0.41	-0.9	-0.41	-0.9	-0.52	-0.9
SCUT7673	STM1823 || yoaH || putative cytoplasmic protein || 367839		0		-0.59	-0.03	-0.24	-0.23	-0.38		-0.68	-0.29
SCUT7681	STM1837 || cspC || cold shock protein, multicopy suppresses mukB mutants, putative regulator || 363878	-0.21	0.09	0.11	-0.47	-0.5	-0.9		-1.1	-1	-1.63	-1.1	-0.86	-0.84	-0.94
SCUT2814	STM1862 || pagO || PhoPQ-activated gene; predicted integral membrane protein || 364812	0.13	-0.07	-0.06	-0.67	-0.19	-0.69	-0.75	-1.15	-1.15	-0.98	-0.94	-0.82	-1.05	-1.09
SCUT7693	STM1868|mig-3_int_STM1868A || STM1868|mig-3_int_STM1868A || || 364855			0	-0.47	-0.77	-0.27	-0.2	-0.58	-0.51	-0.68	-0.54	-0.64	-0.21	-0.48
SCUT1733	STM1896 || STM1896 || putative cytoplasmic protein || 368092	-0.01	-0.13	0.13	-1.18	-1.02	-1.49	-1.54	-1.59	-1.92	-2.03	-1.41	-1.64	-1.49	-1.85
SCUT7777	STM1995 || ompS1 || putative porin || 363970	-0.03	-0.02	0.05	-0.64	-0.17	-0.75	-0.47	-0.7	-0.74	-0.58	-0.29	-0.72	-0.25	-0.58
SCUT1864	STM2015 || erfK || putative periplasmic protein || 365217	-0.01	-0.02	0.04	-0.17	-0.38	-0.38	-0.62	-0.41	-0.22	-0.87	-0.42	-0.7	-0.23	-0.43
SCUT7821	STM2080 || udg || UDP-glucose/GDP-mannose dehydrogenase || 362543	0.14	-0.14	0.01	-1.57	-1.16	-1.14	-0.86	-1.54	-1.65	-1.34	-1.05	-0.97	-1.11	-1.13
SCUT7823	STM2082 || rfbP || LPS side chain defect: bifunctional enzyme: undecaprenol-phosphate galactosephosphotransferase, and O-antigen transfer || 368693	0.04	-0.23	0.2	-1.3	-1.46	-1.28	-1.66	-1.23		-1.95	-1.63	-1.04	-0.9	-1.25
SCUT7833	STM2094 || rfbC || dTDP-4,deoxyrhamnose 3,5 epimerase || 363518	0.14	-0.13	-0.02	-1.14	-0.74	-0.8	-0.78	-1.31	-1.34	-1.16	-0.85	-0.49	-1.11	-1.09
SCUT9566	STM2094 || rfbC || dTDP-4,deoxyrhamnose 3,5 epimerase || 364272	0.21	-0.13	-0.09	-1.83	-1.82	-1.07	-1.67	-1.69	-1.58	-2.06	-1.58	-1.29	-1.67	-1.79
SCUT7834	STM2095 || rfbA || dTDP-glucose pyrophosphorylase || 362916	0.37	-0.22	-0.14	-0.67	-0.58	-0.84	-0.9	-1.23	-1.17	-1.11	-0.61	-0.72	-0.77	-1.06
SCUT7836	STM2097 || rfbB || dTDP-glucose 4,6 dehydratase || 369083	0.1	-0.1		-1.19	-0.9	-1.04		-1.45	-1.37	-1.37				-1.33
SCUT7874	STM2136 || yegQ || putative protease || 364303	0	-0.07	0.06	-0.46	-1.14	-0.87	-0.73	-1.05	-1.21	-1.16	-1.01	-1.27	-1.07	-1.09
SCUT7876	STM2138 || STM2138 || putative cytoplasmic protein || 363101	-0.17	0.11	0.07	-0.26	-0.21	-0.35	-0.7	-0.53	-0.7	-0.61	-0.49	-0.3	-0.27	-0.55
SCUT7886	STM2148 || STM2148 || putative periplasmic protein || 365291	0.13	-0.05	-0.08	-0.1	-0.35	-0.13	-0.43	-0.29	-0.45	-0.41	-0.19	-0.33	-0.23	-0.26
SCUT7887	STM2149 || stcD || putative outer membrane lipoprotein || 364691	-0.11	-0.01	0.11	-0.41	-0.58	-0.98	-0.77	-0.82	-0.95	-1.11	-0.62		-0.57	-0.86
SCUT9495	STM2149 || stcD || putative outer membrane lipoprotein || 365551	0.15	-0.01	-0.15	-0.21	-0.01	-0.46	-0.66	-0.72	-0.88	-1	-0.53	-0.61	-0.33	-0.75
SCUT7888	STM2150 || stcC || paral putative outer membrane protein || 364085	0.08	-0.18	0.1	-0.8	-0.69	-0.79	-0.73	-0.62	-0.48	-0.87	-0.52	-1.12	-0.83	-0.26
SCUT7893	STM2156A || STM2156A || putative protein || 369280	0.01	-0.01		-0.38	-0.09	-0.59		-1.09	-1.26					-0.65
SCUT7904	STM2166 || bglX || beta-D-glucoside glucohydrolase, periplasmic || 362249	0.05	-0.09	0.05	-0.78	-0.71	-0.74	-0.49	-0.88	-0.62	-1.01	-0.8	-1.08	-0.7	-0.99
SCUT7925	STM2187 || yeiA || putative dihydropyrimidine dehydrogenase || 366037	-0.02	0.1	-0.08	-0.35	-0.61	-0.46	-0.54	-0.82	-0.6	-1.17	-0.43	-1.1	-1.04	-0.75
SCUT7947	STM2208 || STM2208 || putative inner membrane protein || 369199	0.38	-0.36	-0.03	-0.67	-0.22	-0.57	-0.52	-0.68	-0.67	-0.62	-0.72	-0.47		-0.31
SCUT7970	STM2235 || STM2235 || putative phage protein || 365252	0.21	-0.1	-0.1	-0.17	-0.37	-0.21	-0.38	-0.42	-0.29	-0.63	-0.34	-0.37	-0.21	-0.51
SCUT2973	STM2275 || STM2275 || putative regulatory protein, gntR family || 362340	-0.11	0.11		-0.48	-0.75	-0.52	-0.39	-0.77	-0.9	-0.9				-0.35
SCUT8011	STM2294 || yfaZ || putative inner membrane protein || 367877	0			-0.49	-0.76	-0.4		-0.88	-0.6	-0.65	-0.26	-0.79	-0.48	-0.53
SCUT8049	STM2360 || STM2360 || putative diaminopimelate decarboxylase || 362250	-0.09	0.21	-0.13	-0.42		-0.49		-0.59	-0.51	-0.5	-0.48	-0.56	-0.69
SCUT8054	STM2373 || STM2373 || putative cytoplasmic protein || 367464	0.18	0.01	-0.2	-0.26	-0.27	-0.44	-0.6	-0.48	-0.49	-0.72	-0.74	-0.48	-0.27	-0.52
SCUT10178	STM2400 || STM2400 || putative inner membrane protein || 363796	0.2	-0.07	-0.14	-0.31	-0.33	-0.48		-0.46	-0.53	-0.77	-0.72		-0.75	-1.05
SCUT2418	STM2413 || yfeC || putative negative regulator || 368265	-0.04	-0.13	0.18	-0.6	-0.6	-0.56	-0.59	-0.66	-0.67	-0.77	-0.71	-0.77	-0.46	-0.65
SCUT8136	STM2576 || yfhL || putative ferredoxin || 367778	0.18	-0.03	-0.16	-0.59	-0.3	-0.09	-1.58	-0.89	-0.63	-1.19	-0.3	-1.18	-0.54	-1
SCUT8960	STM2585A || STM2585A || Gifsy-1 prophage: similar to transpose || 366234	-0.35	0.13	0.22	-0.2	-0.48	-0.65		-0.41	-0.11	-0.85	-0.56	-0.77	-0.89	-0.96
SCUT8156	STM2646 || yfiD || putative formate acetyltransferase || 364791	-0.08	0.01	0.06	-0.63	-0.63	-1.05		-1.49	-1.62	-1.46		-1.89	-1.23	-1.04
SCUT2017	STM2663 || yfiO || putative lipoprotein || 367370	0.14	-0.09	-0.06	-0.38	-0.32	-0.3	-0.13	-0.24	-0.28	-0.17	-0.12	-0.39	-0.24	-0.3
SCUT9727	STM2680 || STM2680 || putative cytoplasmic protein || 366731	-0.2	-0.11	0.31	-0.93	-1.1	-0.71	-1.09	-0.88	-1.09	-1.45	-1.14	-1.21	-1.34	-1.23
SCUT2088	STM2680 || STM2680 || putative cytoplasmic protein || 367351		-0.07	0.07	-0.79	-0.35		-0.68	-0.94	-1.04	-1	-0.58	-0.83	-0.76	-1
SCUT2074	STM2704 || STM2704 || Fels-2 prophage: similar to genes in P2-like phages || 367578	0.1	-0.12	0.01	-0.49	-0.52	-0.43	-0.63	-0.84	-0.78	-1.47	-0.87	-1.25	-1.92	-1.62
SCUT8931	STM2770 || fljA || Flagellar synthesis: repressor of fliC || 366423	0.03	-0.08	0.06	-1.27	-1.29	-0.94	-1.21	-0.76	-0.88	-0.77	-0.71	-1.15	-0.94	-1.63
SCUT8198	STM2786 || STM2786 || tricarboxylic transport || 364965	-0.12	0.14	-0.03	-0.25	-0.34	-0.22	-0.37	-0.65	-0.6	-0.93	-0.65	-0.71	-0.33	-0.46
SCUT8217	STM2808 || nrdF || ribonucleoside-diphosphate reductase 2, beta subunit || 368690	-0.04	0.04		-0.16	-0.41	-0.57		-0.3	-0.81	-0.34	-0.94			-0.34
SCUT9842	STM2811 || proX || ABC superfamily (bind_prot), glycine/betaine/proline transport protein || 365282	0	0		-0.37	-0.14	-0.59	-0.62	-1.07	-0.76	-0.95	-0.59			-0.36
SCUT1875	STM2811 || proX || ABC superfamily (bind_prot), glycine/betaine/proline transport protein || 366812		0.01	-0.01	-0.19		-0.53	-0.06	-0.6	-0.64	-0.63	-0.41			-0.28
SCUT1927	STM2855 || hypB || hydrogenase-3 accessory protein, assembly of metallocenter || 367919	0.26	-0.21	-0.04	-0.56	-0.88	-0.73	-0.72	-0.64	-0.57	-1.05	-0.57	-0.88	-0.79	-0.55
SCUT2651	STM2868 || STM2868 || putative cytoplasmic protein || 363565	-0.11	-0.05	0.15	-0.77	-0.99	-0.89	-0.77	-0.81	-1.06	-1.03	-1.55	-1.17	-1	-1.17
SCUT9897	STM2868 || STM2868 || putative cytoplasmic protein || 365838			0	-0.72	-0.54	-0.5	-0.34	-1.02	-0.81	-0.99		-0.99		-0.73
SCUT8252	STM2869 || orgA || putative flagellar biosynthesis/type III secretory pathway protein || 365726	0.15	0.06	-0.22	-1.05	-1.1	-1.04	-0.94	-1.26	-0.87	-1.71	-1.24	-1.78	-1.45	-1.39
SCUT8253	STM2871 || prgK || cell invasion protein; lipoprotein, may link inner and outer membranes || 365129	0.12	-0.06	-0.06	-0.46	-0.05	-0.59	-0.54	-0.66	-0.56	-0.63	-0.63	-1.01	-0.76	-0.26
SCUT9054	STM2872 || prgJ || cell invasion protein; cytoplasmic || 363266	0.07	0	-0.08	-0.93	-0.71	-1.34	-1.44	-0.47	-0.21	-1.83	-1.22	-1.47	-1.34	-1.08
SCUT8254	STM2872 || prgJ || cell invasion protein; cytoplasmic || 364529	0.03	-0.12	0.09	-0.62	-0.58	-0.93	-0.56	-0.46	-0.54	-1.1	-0.79	-1.32	-0.79	-0.97
SCUT10309	STM2872 || prgJ || cell invasion protein; cytoplasmic || 367051	0.02	-0.17	0.14	-0.91	-0.85	-1.37	-1.35	-0.86	-0.28	-1.92	-1.55	-1.58	-1.21	-1.35
SCUT8255	STM2873 || prgI || cell invasion protein; cytoplasmic || 363934	0.07	-0.07		-0.17	-0.47	-0.41		-0.56	-0.82	-0.51			-0.61
SCUT9087	STM2874 || prgH || cell invasion protein || 368016	0.29	-0.01	-0.28	-1.16	-0.64	-0.95	-0.56	-1.21	-1.41	-1.19	-0.95	-1.1	-0.98	-1.32
SCUT9170	STM2876 || hilA || invasion genes transcription activator || 368576	0.32	-0.45	0.14	-1.02	-0.97	-0.99	-0.95	-1.23	-1.05	-1.33	-0.84	-1.38	-1.16	-1.46
SCUT8261	STM2881 || iacP || putative acyl carrier protein || 368526	-0.07	0.03	0.03	-1.11	-0.8	-1.15		-1.75	-1.44	-2.1	-1.48	-1.34	-1.12	-1.31
SCUT8262	STM2882 || sipA || cell invasion protein || 367917	0.02	-0.02		-0.61	-0.25	-0.44		-0.86	-0.89	-0.82	-0.75	-0.42	-0.65	-0.45
SCUT8265	STM2885 || sipB || cell invasion protein || 366121	0.11	0.01	-0.13	-0.83	-1.01	-1.27	-0.87	-0.95	-0.96	-1.14	-0.72	-0.87	-0.66	-0.85
SCUT8266	STM2886 || sicA || surface presentation of antigens; secretory proteins || 365516	0.12	0.04	-0.17	-0.96	-0.16	-0.59	-0.52	-0.78	-1.05	-0.71	-0.56			-0.33
SCUT8268	STM2888 || spaR || surface presentation of antigens; secretory proteins || 364300	0.2	-0.03	-0.16	-0.86	-0.74	-0.93	-0.64	-1.48	-1.38	-1.35	-0.95	-1.33	-1.19	-1.14
SCUT9022	STM2888 || spaR || surface presentation of antigens; secretory proteins || 365267	0.17	0.03	-0.19	-0.69	-0.41	-0.38	-0.43	-0.75	-0.69	-0.43	-0.46	-1.04	-0.84	-0.54
SCUT8271	STM2891 || spaO || surface presentation of antigens; secretory proteins || 363350	-0.06	0.02	0.05	-1.39	-0.65	-1.39	-0.79	-1.52		-1.34	-1.01	-1.19	-1.05	-1.82
SCUT9015	STM2891 || spaO || surface presentation of antigens; secretory proteins || 368627	-0.04	-0.02	0.06	-0.87	-0.56	-0.56	-1.09	-1.07	-1.16	-0.99	-0.72	-0.81	-0.68	-1
SCUT9045	STM2893 || invI || surface presentation of antigens; secretory proteins || 367830		0		-0.56	-0.42	-0.63		-0.76	-1.1	-0.99	-0.58	-0.67	-0.97	-0.79
SCUT8273	STM2894 || invC || surface presentation of antigens; secretory proteins || 369505	0.09	-0.12	0.04	-1.66	-1.12	-1.67	-1.56	-1.8	-1.84	-2.46		-2.04	-2.29	-2.06
SCUT2063	STM2897 || invE || invasion protein || 365992	0.16	-0.12	-0.03	-1.14	-0.69	-2.33	-2.33	-1.34	-1.46	-1.87	-1.32	-1.78	-1.94	-2.29
SCUT9559	STM2897 || invE || invasion protein || 367657	0.11	-0.05	-0.05	-1.4	-0.9	-2.5	-2.11	-1.6	-1.39	-1.82	-1.67	-2.13	-2.03	-2.16
SCUT8887	STM2898 || invG || invasion protein; outer membrane || 367847	0.32	-0.19	-0.14	-0.55	-0.87	-0.72	-0.61	-0.28	-0.52	-0.71	-0.42	-0.96	-0.56	-0.55
SCUT8275	STM2898 || invG || invasion protein; outer membrane || 368305	0.15	-0.04	-0.1	-1.17	-0.79	-1.38	-1.37	-1.7	-1.64	-2.06	-1.26	-1.1	-1.82	-0.92
SCUT9298	STM2906 || STM2906 || putative cytoplasmic protein || 366673	0.03		-0.03	-1.59	-2.21	-1.17	-1.17	-1.41		-0.42	-0.35	-0.8	-1.25
SCUT8280	STM2912 || STM2912 || putative transcriptional regulators, LysR family || 366145	0.07		-0.07	-0.53	-0.71	-0.89	-0.32		-0.44	-1.08	-0.45	-0.32		-0.44
SCUT1701	STM2945 || sopD || secreted protein in the Sop family; transferred to eukaryotic cells || 362723	0.13	-0.12	-0.01	-0.89	-0.6	-0.83	-0.87	-0.71	-0.89	-1.35	-0.59	-0.84	-1.16	-1.28
SCUT8335	STM3030 || STM3030 || putative periplasmic protein || 365453	0.07	0.05	-0.11	-0.91	-0.52	-0.93	-1.42	-1.07	-1.52	-1.47	-0.78	-0.91	-1.03	-0.64
SCUT8344	STM3052 || STM3052 || putative outer membrane protein || 368243	0.14	-0.03	-0.12	-1.18	-0.9	-1.32	-1.26	-1.12	-0.98	-1.3	-0.84	-1.25	-0.77	-0.98
SCUT8365	STM3096 || yqgE || putative transcriptional regulator || 364648	0.02	-0.1	0.07	-0.73	-0.42	-0.61	-0.91	-0.55	-0.89	-0.5	-0.4	-0.74	-0.32	-0.53
SCUT8381	STM3138 || STM3138 || putative methyl-accepting chemotaxis protein || 364069	0.21	-0.29	0.08	-0.84	-0.87	-0.85	-0.94	-0.69		-0.89	-0.79	-0.82	-0.83
SCUT8409	STM3190|ygiE_int_STM3191 || STM3190|ygiE_int_STM3191 || || 362371	0.21	-0.18	-0.02	-1.21	-0.73	-1.07	-1.7	-1.15	-1.74	-1.79	-1.34	-1.64	-0.9	-1.77
SCUT2600	STM3244 || tdcB || threonine dehydratase, catabolic || 367965	0.17	-0.17		-0.27	-0.19	-0.27	-0.45	-0.47	-0.48	-0.75	-0.23	-0.75	-0.67	-0.52
SCUT8460	STM3277 || STM3277 || putative inner membrane protein || 366199	-0.13	-0.13	0.25	-0.63	-0.44	-0.81	-0.58	-0.52		-0.64	-0.67	-0.98	-0.79	-0.73
SCUT2102	STM3413 || yhdN || putative cytoplasmic protein || 366739	-0.27	0.14	0.12	-0.46	-0.63	-0.54	-0.34	-1.09	-0.48	-0.43	-0.27	-0.75	-0.53	-0.59
SCUT2180	STM3475 || nirD || nitrite reductase, small subunit || 363343	0			-0.69	-0.5	-0.41	-0.33	-0.28	-0.46	-0.5	-0.51		-0.72
SCUT2248	STM3516 || STM3516 || putative cytoplasmic protein || 363024	-0.01	-0.01	0.01	-0.36	-0.32	-0.73		-0.53	-0.68	-0.78	-0.36	-0.61	-0.5	-0.38
SCUT8699	STM3534 || glgP || glycogen phosphorylase || 364396	-0.04		0.04	-0.33	-0.11		-0.29	-0.45	-0.29	-0.28			-0.29
SCUT1933	STM3547 || STM3547 || putative transcriptional regulator of sugar metabolism || 365155	0.15	-0.03	-0.12	-0.34	-0.5	-0.36	-0.67	-0.57	-0.53	-0.76	-0.62	-0.8	-0.77	-0.7
SCUT2403	STM3600 || STM3600 || putative sugar kinases, ribokinase family || 369094	0.03	-0.09	0.06	-0.77	-0.77	-0.49	-0.24	-0.9	-0.78	-1.05	-0.72	-1.66	-1.65	-1.29
SCUT8798	STM3714 || rfaK || putative hexose transferase, lipopolysaccharide core biosynthesis || 363528	0.19	-0.08	-0.12	-1.22	-0.77	-1.23	-1.09	-1.5	-1.35	-1.39	-1.08	-1.01	-1.1	-0.83
SCUT9405	STM3714 || rfaK || putative hexose transferase, lipopolysaccharide core biosynthesis || 367948	0.22	0.05	-0.28	-0.95	-0.76	-1.31	-1.29	-1.24	-0.8	-1.39	-1.29	-1.39	-0.97	-1.17
SCUT8799	STM3715 || rfaZ || lipopolysaccharide core biosynthesis || 362926	0.1	-0.08	-0.02	-0.65	-0.07	-0.36	-0.77	-0.99	-1.04	-0.94	-0.55	-0.52	-0.52	-0.51
SCUT8888	STM3719 || rfaB || UDP-D-galactose:(glucosyl)lipopolysaccharide-1,6-D-galactosyltransferase || 367244	0.17	-0.11	-0.06	-0.97	-0.8	-0.98	-0.93	-1.08	-1.02	-1.48	-0.95	-0.99	-0.69	-0.88
SCUT10139	STM3764 || mgtC || Mg2+ transport protein || 369173			0	-1.67	-1.45	-1.74	-1.78	-1.5	-1.6	-1.96	-1.92
SCUT8827	STM3764 || mgtC || Mg2+ transport protein || 369451	0			-1.41	-0.92	-1.03	-1.1	-1.16	-1.15		-1.21			-1.17
SCUT10047	STM3771 || STM3771 || putative phosphotransferase system enzyme IIB || 366672			0	-0.4	-0.66	-0.36	-0.75	-0.67	-0.47	-0.82	-0.65	-0.66	-0.06	-0.41
SCUT8839	STM3781 || STM3781 || putative sugar (pentulose and hexulose) kinase || 363073	0.2	-0.35	0.15	-0.39	-0.22	-0.55	-0.38	-0.67	-0.35	-1.15	-0.57	-1.01	-0.38	-0.65
SCUT8842	STM3785 || STM3785 || putative regulatory protein, gntR family || 369477	-0.01	-0.16	0.18	-0.61	-0.4	-1.01	-1.54	-1.69	-2.02	-1.1	-1.12	-1.31	-1.37	-1.21
SCUT8861	STM3804 || yidG || putative inner membrane protein || 367099	0.03	-0.03	0.01	-0.23	-0.71	-0.68			-0.71	-0.88	-0.59	-0.8	-1.44	-0.85
SCUT8865	STM3809 || ibpA || small heat shock protein || 364688	-0.12	-0.01	0.14	-0.8	-0.72	-0.96	-0.92	-0.93	-0.55	-1.01	-0.69	-1.57	-0.95	-0.98
SCUT9193	STM3927 || STM3927 || putative inner membrane protein || 363785	0.35	-0.34	0	-0.54	-0.89	-0.34	-0.53	-0.45	-0.21	-0.68	-0.29	-0.34	-0.3	-0.38
SCUT9104	STM3970 || ubiE || S-adenosylmethionine : 2-DMK methyltransferase and 2-octaprenyl-6-methoxy-1,4-benzoquinone methylase || 365586	0.03	-0.05	0.03	-0.17	-0.53	-0.83	-0.89	-0.85	-0.65	-0.75	-0.5	-0.82	-0.26	-0.13
SCUT2159	STM3998 || yihG || putative endonuclease || 366085	0.07	-0.08	0.02	-0.25	-0.06	-0.42	-0.38	-0.5	-0.51	-0.61	-0.42	-0.55	-0.31	-0.1
SCUT3017	STM4079 || yneC || putative inner membrane protein || 363168	-0.21	0.05	0.15	-0.79	-0.56	-0.46	-1.11	-0.92	-0.76	-1.17	-0.87	-0.7	-0.36	-0.57
SCUT2336	STM4102 || STM4102 || putative inner membrane protein || 367941	0.13	0.05	-0.19	-0.76	-0.62	-0.89	-1.09	-0.98	-1	-0.7	-0.22	-0.74	-0.37	-0.62
SCUT6202	STM4128 || yijD || putative inner membrane protein || 363197	0.14	-0.14		-0.28	-0.51	-0.54		-0.41	0.04		-0.56		-0.25
SCUT7012	STM4206 || STM4206 || putative phage glucose translocase || 364113	-0.13	0.05	0.09	-1.16	-1.18	-0.06		-1.08	-0.66	-1.63	-1.11	-1.15	-1.51	-0.75
SCUT10215	STM4206 || STM4206 || putative phage glucose translocase || 365738		0.11	-0.11	-0.44	-0.37	0.29		-0.93	-0.87	-0.88	-0.32	-0.89	-1.05	-0.75
SCUT9603	STM4242 || STM4242 || putative outer membrane or exported || 366227		0.07	-0.07	-0.23	-0.49	-0.38		-0.97	-0.42	-0.82	-0.59	-0.8	-0.65
SCUT7063	STM4260 || STM4260 || membrane permease, predicted cation efflux pump || 367088	-0.06	-0.04	0.1	-1.12	-1.41	-1.47	-1.61	-1.8	-1.74	-2.06	-1.59	-1.95	-1.63	-1.45
SCUT7095	STM4293 || yjdB || putative integral membrane protein || 365075	0.06	0.08	-0.13	-0.47	-0.52	-0.8	-0.6	-0.56	-0.59	-0.82		-0.74	-0.52	-0.26
SCUT9120	STM4319 || phoN || non-specific acid phosphatase || 365003	0.1	-0.15	0.04	-0.54	-0.5	-0.7	-1.03	-1.12	-1.35	-1.27	-0.7	-1.41	-0.97	-1.26
SCUT9901	STM4413 || STM4413 || putative imidazolonepropionase and related amidohydrolases || 363030			0	-0.2	-0.46	-0.37	-0.31	-0.64	-0.32	-0.73	-0.91			-0.67
SCUT7200	STM4413 || STM4413 || putative imidazolonepropionase and related amidohydrolases || 367573	0.09		-0.09	-0.39	-0.32	-0.03	-0.17	-0.43	-0.19	-0.73	-0.25	-0.96	-0.63	-0.66
SCUT7218	STM4433 || STM4433 || putative thiamine pyrophosphate-requiring enzyme, oxidoreductase family || 364926	0.24	0.03	-0.28	-0.49	-0.43	-0.39	-0.39	-1	-0.7	-0.85	-0.59	-0.83	-0.47	-0.27
SCUT7265	STM4485 || idnK || D-gluconate kinase, thermosensitive || 362942	-0.05	0.08	-0.02	-0.53	-0.08	-0.89	-1.25	-1.06	-0.87	-1.45	-1.43	-1.34	-1.01	-1.05
SCUT7285	STM4509 || STM4509 || putative cytoplasmic protein || 367328	0.01	-0.01		-0.92	-0.81	-1.04	-0.79	-1.47	-1.37	-1.19	-1.11		-0.86	-1.25
SCUT9508	STM4569 || deoB || phosphopentomutase || 364679	0.07	0.1	-0.18	-0.36	-0.54	-0.2	-0.74	-0.56	-0.45	-0.83	-0.11	-0.86	-0.67	-0.8
SCUT9115	PSLT038 || spvC || Salmonella plasmid virulence: hydrophilic protein || 367165	0.11	0.49	-0.59	-0.11	0.84	-0.67	-0.58	-0.16	-0.26	-0.75	-0.36	-1.12	-1.41	-2.16
SCUT8981	PSLT039 || spvB || Salmonella plasmid virulence: hydrophilic protein || 362636	0.64	-0.03	-0.61	0.19	0.67	-0.48	-1.04	-0.93	-0.49	-1.01	-0.53	-1.01	-1.3	-1.45
SCUT6645	PSLT039 || spvB || Salmonella plasmid virulence: hydrophilic protein || 364263	0.43	0.38	-0.81	0.84	1.25	-0.94	-1.29	0.14	-0.28	-1.85	-1.05	-2.48	-2.14	-3.17
SCUT10254	PSLT039 || spvB || Salmonella plasmid virulence: hydrophilic protein || 367740	0.35	0.33	-0.67	1.06	1.6	-0.7	-0.88	0.06	0.12	-1.17	-0.91	-2.23	-1.68	-3
SCUT6678	PSLT072 || PSLT072 || putative transglycosylase || 369026	0.38	0.46	-0.85	2.29		-0.77	-1.06	0.22	0.55	-1.52	-1.36	-2.52	-2.17	-3.24
SCUT2450	STM0034 || STM0034 || putative outer membrane or exported protein || 367111	0.3	-0.2	-0.1	-0.37	-0.33	-0.85	-0.75	-0.08	0.18	-0.84	-0.51	-1.24	-0.94	-0.61
SCUT7419	STM0097 || polB || DNA polymerase II and and 3' --> 5' exonuclease || 368752	0.01	-0.09	0.09	-0.02	-0.02	-0.13	-0.35	-0.25	-0.37	-0.3	-0.35	-0.45	-0.3	-0.34
SCUT7449	STM0158 || acnB || aconitate hydratase 2 || 367958	0.03	-0.03		-0.28	-0.09	-0.67		-0.85	-1.03	-0.42	-0.89		-0.63	-1.01
SCUT6734	STM0262 || yafS || putative SAM-dependent methyltransferase || 368582	0.11	0.02	-0.13	-0.19	-0.13	-0.75	-0.31	-0.59	-0.73	-0.67	-0.82	-0.73	-0.91	-0.38
SCUT9731	STM0303 || ybeJ || putative xylanase/chitin deacetylase || 365161	0.02		-0.02	0.55	0.52	-0.35	-0.65	-0.58		-0.84	-0.54	-0.38	-0.43	-0.67
SCUT6767	STM0303 || ybeJ || putative xylanase/chitin deacetylase || 365981	0.09	-0.2	0.12	0.58	0.63	-0.34	-0.61	-0.5	-0.29	-0.69	-0.63	-0.35	-0.38	-0.62
SCUT9829	STM0374 || yaiV || putative inner membrane protein || 364055	-0.12	-0.02	0.13	1.28	1.64	-0.61	-1.21	-1.09	-0.83	-2.11	-1.32	-1.44	-1.24	-1.37
SCUT6820	STM0374 || yaiV || putative inner membrane protein || 367347	0.13	-0.36	0.22	1.26	1.22	-0.52	-0.53	-0.7	-0.68	-1.47	-0.77	-0.64	-0.98	-1.07
SCUT3035	STM0390 || aroM || protein of aro operon, regulated by aroR || 368736	0.11	-0.12	0	-0.15	-0.32	-0.56	-0.76	-0.72	-0.78	-0.87	-0.65	-0.57	-0.26	-0.41
SCUT9331	STM0430 || phnR || 2-aminoethylphosphonate transport, repressor || 363658		0		-0.09	-0.11	-0.4	-0.6	-0.53	-0.42	-0.17	-0.34
SCUT6848	STM0431 || phnW || 2-aminoethylphosphonate transport || 366908	-0.02	0.02		-0.19	-0.17	-0.47		-0.72	-1.01	-0.61				-0.78
SCUT2173	STM0438 || STM0438 || putative TPR repeat protein || 366714	0.09	-0.03	-0.07	0.38	0.25	-0.8	-0.73	-0.5	-0.69	-0.74		-0.28	-0.41	-0.59
SCUT6861	STM0463 || amtB || putative Amt family, ammonium transport protein || 368132	0			-0.26	-0.17	-0.5		-0.75	-0.66	-0.65				-0.87
SCUT6905	STM0550 || fimY || putative regulatory protein || 365851	0.03	-0.03		0.46	0.59	-0.93		-0.92	-0.7	-0.65				-0.58
SCUT2733	STM0855 || STM0855 || putative electron transfer flavoprotein beta subunit || 363897	0.01	-0.13	0.13	-0.31	0.55	-1.35	-1.44	-0.97	-0.72			-1.94	-1.78	-1.31
SCUT9465	STM0927 || STM0927 || Fels-1 prophage; putative tail assembly protein || 366342	0.1	0.28	-0.38	0.83	0.84	-0.4	-0.45	-0.59	-0.33	-0.57	-0.44	-0.85	-0.7	-0.8
SCUT6376	STM0927 || STM0927 || Fels-1 prophage; putative tail assembly protein || 367262	0.11	-0.06	-0.06	0.3	-0.03	-0.76		-0.86	-1.03	-1.17	-1	-1.24	-1.08	-1.27
SCUT1912	STM0974 || focA || putative FNT family, formate transporter (formate channel 1) || 368738	0.06	-0.05	-0.02	-0.2	-0.34	-0.35	-0.78	-0.57	-0.48	-1.04	-0.52	-0.93	-0.56	-0.7
SCUT5982	STM1026 || STM1026 || Gifsy-2 prophage || 367266	0.31	-0.55	0.24	0.74	1.25	-1.02	-1.36	-1.76	-1.89	-1.92	-1.58	-1.75	-1.44	-1.53
SCUT10043	STM1026_int_STM1027-STM1027 || STM1026_int_STM1027-STM1027 || || 369080	-0.21	0.06	0.14	0.92	0.54	-0.13	-0.58	-0.45	-0.38	-0.72	-0.54	-0.49	-0.57	-0.62
SCUT6407	STM1050 || STM1050 || Gifsy-2 prophage; tail fiber assembly like-protein || 364610	0.08	-0.07	0	-0.05	0.18	-1.07	-0.92	-1.1	-1.12	-1.44	-1.05	-1.72	-1.24	-1.52
SCUT3126	STM1051 || sseI || Gifsy-2 prophage; putative type III secreted protein || 364490	0.01	0.02	-0.03	1.63	2.08	-0.98	-1.04	-0.35	-0.38	-1.33	-0.78	-1		-1
SCUT2416	STM1131 || STM1131 || putative outer membrane protein || 369461	0.1	-0.33	0.22	-0.29	-0.11	-0.75	-1.4	-1.1	-1.07	-1.53	-0.97	-0.78	-1.25	-1.56
SCUT6459	STM1160 || solA || putative sarcosine oxidase || 366990	0.21	-0.15	-0.06	-0.09	-0.11	-0.46		-0.58	-0.75	-0.5	-0.5	-0.9	-0.76	-0.58
SCUT6520	STM1273 || STM1273 || putative nitric oxide reductase || 364373	0.15	-0.2	0.06	0.39	0.35	-0.41	-0.46	-0.5	-0.44	-0.53	-0.52	-0.5	-0.18	-0.55
SCUT10190	STM1280 || yeaL || putative inner membrane protein || 365631		-0.2	0.2	0.07	0.29	0.36	0.11	-0.38	-0.47	-0.6	-0.43	-0.53
SCUT6526	STM1283 || yeaJ || putative Methyl-accepting chemotaxis protein; Diguanylate cyclase/phosphodiesterase domain 1 || 368127	-0.05	-0.08	0.13	0.34	0.27	-0.31	-0.2	-0.66	-0.38	-0.59	-0.5	-1.33	-0.63	-0.79
SCUT1947	STM1364 || ydiK || putative permease || 364932	0.1	-0.14	0.04	-0.21	-0.24	-0.6	-0.61	-0.76	-0.68	-0.68	-0.52	-0.8	-0.59	-0.45
SCUT6581	STM1381 || orf245 || putative cytoplasmic protein || 369535	0.08	-0.36	0.29	-0.11	-0.18	-0.64	-0.94	-0.09	0.21	-1.1	-0.6	-1.08	-0.57	-0.66
SCUT10155	STM1382 || orf408 || putative regulatory protein, deoR family || 368591	-0.15		0.15	-0.05	-0.13	-0.49	-0.54	-0.53	-0.31	-0.6	-0.63	-0.4	-0.41	-0.23
SCUT7526	STM1549 || STM1549 || putative translation initiation inhibitor || 363933	-0.01	-0.35	0.37	-0.5	-0.52	-0.91	-1.46	-1.08	-0.98	-1.54	-1.25	-1.17	-1.09	-1.26
SCUT10264	STM1551 || STM1551 || putative cytoplasmic protein || 362558	0.18		-0.18	0.04	0.46	-0.49	-0.43	-0.62	-0.61	-0.77	-0.25	-0.93		-1.05
SCUT7527	STM1551 || STM1551 || putative cytoplasmic protein || 363328	0.09	0.16	-0.25	0.03	0.14	-0.68	-0.46	-0.71	-0.38	-0.87	-0.52	-0.74	-0.67	-0.64
SCUT7547	STM1585 || STM1585 || putative outer membrane lipoprotein || 367709	0.02	0.12	-0.15	0.02	0.17	-0.46	-0.29	-0.58	-0.45	-0.7	-0.28	-0.42	-0.41	-0.25
SCUT1826	STM1640 || ydcF || putative inner membrane protein || 362626	0.1	-0.04	-0.06	0.06	0.25	-0.28		-0.36	-0.33	-0.25	-0.29	-0.24	-0.22	-0.13
SCUT7692	STM1868 || mig-3 || Homology to phage-tail assembly proteins || 365462	0.07	-0.21	0.13	0.84	0.75	-0.26	-0.74	-0.19	-0.15	-1.1	-0.71	-0.79	-1.14	-0.97
SCUT7736	STM1934 || STM1934 || putative outer membrane lipoprotein || 363183	0.04	-0.06	0.02	0.94	1.02	-0.57	-0.45	-0.77	-0.53	-0.93	-0.73	-0.79	-0.71	-1.1
SCUT10066	STM1934 || STM1934 || putative outer membrane lipoprotein || 364274	-0.02	0.06	-0.03	1.21	0.95	-0.97	-0.98	-1.16	-0.74	-1.78	-1.15	-1.59	-1.08	-1.59
SCUT7790	STM2032 || cbiD || synthesis of vitamin B12 adenosyl cobalamide precursor || 365193	0.09	0.05	-0.13	-0.15	-0.21	-0.49	-0.64	-0.76	-1.04	-0.8	-0.43	-0.85	-0.67	-0.14
SCUT7837	STM2098 || galF || putative glucose-1-phosphate uridylyltransferase (UDP-glucose pyrophosphorylase), non-catalytic subunit || 368485	0.2	0.02	-0.21	0.05	0.15	-0.43	-0.36	-0.87	-0.53	-0.69		-0.78	-0.69	-0.77
SCUT7838	STM2099 || wcaM || putative colanic acid biosynthesis protein || 367872	0.05	-0.09	0.03	0.38	0.59	-0.51	-1.07	-0.97	-0.81	-1.85	-1.13	-0.97	-1	-0.43
SCUT7875	STM2137 || STM2137 || putative cytoplasmic protein || 363705		-0.34	0.34	-0.11	0.17	-0.83	-0.8	-0.67	-0.41	-1.16	-0.98	-0.82	-0.88	-0.9
SCUT7936	STM2197 || STM2197 || putative phosphoserine phosphatase || 367625	-0.09	0.08	0.02	0.73	1.15	-0.95	-0.89	-1.18	-1.2	-1.09	-0.97	-0.41	-0.27	-0.1
SCUT10154	STM2197 || STM2197 || putative phosphoserine phosphatase || 369198	-0.12	-0.24	0.37	0.86	1.13	-0.7	-0.9	-0.97	-1.05	-1.23	-1.02	-1.02	-0.69	-0.37
SCUT2273	STM2393 || yfdC || putative transport || 365239	-0.03	0.05	-0.01	-0.27	0.04	-0.22	-0.58	-0.38	-0.61	-0.91	-0.65	-0.88	-0.6	-0.74
SCUT9440	STM2395 || pgtE || Phosphoglycerate transport: outer membrane protein E || 364979	0.14	0.02	-0.17	0.07	0.3	-0.42	-0.72	-1.34	-1.29	-1.32	-0.81	-1.69	-1.41	-1.6
SCUT8067	STM2395 || pgtE || Phosphoglycerate transport: outer membrane protein E || 367835	0.01	-0.01		0.05	0.04	-0.53	-0.52		-1.47	-1.29	-1.09	-1.45	-1.23
SCUT8139	STM2586 || STM2586 || Gifsy-1 prophage: similar to phage tail assembly protein || 365975	0.05	-0.04	-0.01	0.87	1.3	-0.53	-0.58	-0.49	-0.2	-0.94	-0.87	-0.79	-0.69	-1.08
SCUT9798	STM2586 || STM2586 || Gifsy-1 prophage: similar to phage tail assembly protein || 366706	0.19	-0.02	-0.18	0.73	0.01	-0.43		-0.71	-0.65	-1.31	-0.76	-1.32	-1.04	-1.41
SCUT8143	STM2596 || STM2596 || Gifsy-1 prophage: similar to minor tail protein || 364405	0.18	0.01	-0.2	0.65	0.79	-1.13		-0.1	0.11	-1.49	-0.86	-1.68	-1.35	-1.46
SCUT8144	STM2597 || STM2597 || Gifsy-1 prophage: similar to major tail protein || 363808	-0.01	-0.01	0.03	0.55	0.9	-0.37	-0.37	-0.18		-0.6	-0.44	-0.91	-0.83	-0.86
SCUT6011	STM2614 || STM2614 || Gifsy-1 prophage || 368918	0.05	-0.17	0.13	0.88	0.9	-1.42	-1.68	-1.8	-1.59	-2.1	-1.83	-1.87	-1.73	-1.54
SCUT6017	STM2626 || STM2626 || Gifsy-1 prophage: similar to replication protein 15 || 365299	-0.12	0.12		0.65	0.83	-0.09		-0.84	-0.78	-0.67		-0.53	-0.35	-0.5
SCUT6042	STM2673 || rplS || 50S ribosomal subunit protein L19 || 367521	0.02	-0.29	0.26	-0.19	-0.1	-0.7	-0.56	-0.87	-0.63	-0.67	-0.46	-0.44	-0.39	-0.57
SCUT8201	STM2790 || ygaF || paral putative sarcosine oxidase-like protein || 362750	0.12	-0.04	-0.09	0.38	0.31	-0.22	-0.27	-0.6	-0.48	-0.66	-0.19	-0.51	-0.26	-0.39
SCUT8208	STM2796 || yqaE || putative YqaE family transport protein || 365912	0.34	0.01	-0.36	0.18	0.28	-0.08	-0.36	-0.37	-0.29	-0.71	-0.59	-0.62		-0.54
SCUT9198	STM2867 || hilC || bacterial regulatory helix-turn-helix proteins, araC family || 368139	0.01	-0.28	0.26	0.88	0.76	-0.98	-1.16	-1.34	-1.05	-1.58	-1.06	-0.68	-0.37	-1.02
SCUT8263	STM2883 || sipD || cell invasion protein || 367322	0.35	-0.23	-0.12	0.51	0.53	-0.29	-0.12	-0.54	-0.63	-0.68	-0.35	-0.52	-0.46	-0.5
SCUT8886	STM2883 || sipD || cell invasion protein || 368460	0.25	-0.3	0.04	0.51	0.6	-0.44	-0.43	-0.95	-0.85	-0.9	-0.53	-0.74	-0.57	-0.46
SCUT8277	STM2907 || pphB || serine/threonine specific protein phosphatase 2 || 367100	0.02	-0.14	0.12	2.61	2.68	-0.88	-1.27	-2.07	-1.76	-2.12	-1.6	-2.07	-1.64	-1.83
SCUT9679	STM3017 || kduD || 2-deoxy-D-gluconate 3-dehydrogenase || 363191	0	-0.01	0.02	-0.06	-0.07	-0.53	-0.65	-0.84	-0.8	-0.65	-0.61	-0.51	-0.12	-0.2
SCUT2020	STM3033 || STM3033 || putative nucleic acid-binding protein, contains PIN domain || 366406	0.13	0.14	-0.27	0.4	0.15	-0.29	-0.37	-0.35	-0.37	-0.22	-0.36	-0.5	-0.17	-0.39
SCUT8336	STM3036 || STM3036 || putative inner membrane protein || 364848	0.02	-0.1	0.07	-0.25	0.17	-0.39	-1.2	-0.93	-0.68	-0.99	-1.09	-1.16	-1.04	-1.37
SCUT8411	STM3192 || STM3192 || putative arylsulfate sulfotransferase || 369373	0.02	-0.1	0.09	0.49	0.77	-0.94	-0.81	-1.04	-1.02	-1.47	-1.36	-1.35	-1.19	-0.99
SCUT2732	STM3245 || tdcA || transcriptional activator of tdc operon (LysR family) || 364492	-0.01	-0.18	0.19	0.65	0.5	-1.27	-1.43	-0.47	-0.14	-1.32	-0.89	-1.22	-0.97	-1.61
SCUT2199	STM3510 || yhgH || putative amidophosphoribosyltransferase || 367472	0.08	-0.02	-0.07	0.07	0.24	-0.21	-0.37	-0.39	-0.56	-0.61	-0.16	-0.48	-0.33	-0.49
SCUT2513	STM3532 || STM3532 || putative dihydrodipicolinate synthetase || 362446	0.03	-0.03		0.68	0.23	-0.36	-0.67		-0.73	-0.28		-0.63	-0.47
SCUT8705	STM3548 || STM3548 || putative cytoplasmic protein || 367758	-0.02	-0.13	0.14	0.3	0.68	-1.07	-1.3	-0.7	-0.61	-1.77	-1.34	-1.81	-1.44	-1.36
SCUT8768	STM3664 || malS || alpha-amylase || 364338		-0.06	0.06	0.13	0.04	-0.36		-0.56	-0.33	-0.58		-0.44	-0.37	-0.21
SCUT8774	STM3673 || yiaO || putative dicarboxylate-binding periplasmic protein || 368938	0.2	0.05	-0.26	1.74	2.01	-0.58		-1.02	-1.05	-0.96	-0.41	-0.8	-1.19	-1.31
SCUT1820	STM3736 || STM3736 || putative transcriptional regulator, LysR family || 366247	0			0.27	0.13	-0.25	-0.38	-0.26	-0.6	-0.33		-0.42
SCUT8822	STM3758 || fidL || putative inner membrane protein || 365104	-0.13	0.12	0.01	0.55	0.79	-0.77	-0.66	-0.68	-0.54	-1.01	-0.65	-0.72	-0.18
SCUT8840	STM3782 || STM3782 || putative PTS system galactitol-specific enzyme IIC component || 363327	0.13	-0.16	0.02	0.85	0.71	-0.53	-0.52	-0.29	0.04	-0.7	-0.45	-0.94	-0.67	-0.69
SCUT6060	STM3821 || torD || cytoplasmic chaperone which interacts with TorA || 365721	-0.01	-0.12	0.13	-0.11	0.21	-1.15	-0.72	-1.18	-1.69	-1.48	-1.58	-1.32	-1.27	-1.01
SCUT9046	STM3906 || STM3906 || putative cytoplasmic protein || 367227	0.15	-0.06	-0.09	0.04	0.5	-0.57	-0.69	-0.72	-0.92	-1	-0.7		-0.47	-0.39
SCUT8507	STM3910 || ppiC || peptidyl-prolyl cis-trans isomerase C (rotamase C) || 369474	0.01	-0.04	0.03	0.95	1.1	-0.65	-0.86	-0.96	-0.92	-0.82	-0.91	-0.85	-0.43	-0.69
SCUT1834	STM4011 || STM4011 || putative inner membrane protein || 366025	-0.03	0.02	0.02	0.17	0.05	-0.44	-0.82	-1.43	-1.45	-1.01	-0.55	-1.16	-0.82	-0.45
SCUT6138	STM4014 || STM4014 || putative periplasmic protein || 367616	0.15	-0.05	-0.1	-0.01	-0.11	-0.54	-0.77	-1.34	-1.72	-1.17	-1.3	-2.16	-1.76	-1.63
SCUT6161	STM4051 || STM4051 || putative outer membrane protein || 363656	0.11	0.05	-0.16	-0.42		-1.13	-1.02	-1	-1.1	-1.51	-1.43	-1.45	-1.04	-1.33
SCUT8885	STM4159 || thiH || deoxyxylulose-5-P + thi-S-COSH + tyrosine = 4-methyl-5-(beta-hydroxyethyl)thiazole-P + 4-hydroxy-benzyl-alcohol + C1 of tyrosine || 369058	0.15	-0.07	-0.07	0.85	0.48	-0.07	-0.55	-0.07	-0.43	-0.83	-0.3	-0.79	-0.75	-0.61
SCUT7021	STM4214-STM4215 || STM4214-STM4215 || || 366917	0.22	-0.2	-0.03	-0.28	-0.48	-2.52	-2.26	-2.04	-1.75	-1.72	-1.91	-2.53	-2.39	-0.89
SCUT7022	STM4215 || STM4215 || putative cytoplasmic protein || 366301	0.03	-0.1	0.08	-0.2	-0.48	-2	-1.96	-2.13	-1.82	-1.77	-1.75	-2.55	-2.17	-0.98
SCUT9166	STM4261 || STM4261 || putative inner membrane protein || 362764	0.26	-0.28	0.03	-0.11	-0.12	-0.87	-0.58	-0.85	-0.39	-0.7	-0.39	-0.97	-0.64	-0.3
SCUT9068	STM4261 || STM4261 || putative inner membrane protein || 363035	-0.06	-0.23	0.28	0.33	0.67	-0.64	-0.8	-1.02	-1.31	-1.37	-0.75	-1.65	-1.29	-0.98
SCUT7066	STM4264 || yjcC || putative diguanylate cyclase/phosphodiesterase || 365274	-0.01	0.01		0.23	0.2	-0.39	-0.5	-0.17	-0.13	-1.11	-0.79	-1.3	-1.35	-1.14
SCUT7085	STM4284 || yjcO || putative TPR repeat protein || 362881	0.08	0.09	-0.17	0.61	0.66	-0.78	-0.69	0.01	0.15	-0.95	-0.88	-1.12	-0.78	-0.84
SCUT9827	STM4284 || yjcO || putative TPR repeat protein || 365256	0.36	-0.03	-0.33	0.45	0.71	-0.84	-0.85	-0.16	-0.1	-1.17	-0.94	-1.1	-1.02	-0.85
SCUT7093	STM4291 || basS || sensory kinase in two-component regulatory system with BasR || 366283	0.24	-0.07	-0.17		0.14	-0.46	-0.54	-0.18	-0.03	-0.7	-0.15	-1.04	-0.67	-1.08
SCUT7125	STM4332 || yjeJ || putative inner membrane protein || 363022	0.05	0.01	-0.06	-0.12	-0.07	-0.69	-0.44	-0.29	-0.66	-0.51	-0.78	-0.86	-0.87	-0.69
SCUT7194	STM4408 || msrA || peptide methionine sulfoxide reductase || 364205	0.22	-0.33	0.12	1.37	1.27	-0.1	-0.48	-0.55		-1.68	-1.62	-2.06	-1.89	-1.74
SCUT9799	STM4408 || msrA || peptide methionine sulfoxide reductase || 366105		-0.06	0.06	0.98	1.39	-0.14	-0.26	-0.84	-0.58	-1.52		-2.08	-1.46	-1.66
SCUT7261	STM4480 || yjgQ || putative permease || 365359		0		-0.18	0.07	-0.3	-0.34	-0.46	-0.39	-0.25			-0.32	-0.57
SCUT7268	STM4490 || STM4490 || putative Mrr restriction endonuclease || 368510	0.04	0.16	-0.2	0.38	0.22	-0.79	-0.49	-0.21	0.06	-0.88	-0.77	-1.64	-1.44	-1.07
SCUT10196	STM4490 || STM4490 || putative Mrr restriction endonuclease || 369363	0.25	0.08	-0.33	0.34	0.23	-0.64		-0.25	-0.37	-0.72	-0.56	-1.39	-1.16	-1.4
SCUT7271	STM4493 || STM4493 || putative cytoplasmic protein || 367553		0		0.21	0.2	-0.31	-0.23	-0.55	-0.46	-0.17
SCUT7277	STM4499 || yeeN || putative cytoplasmic protein || 363938	-0.01	0.12	-0.12	0.39	0.76	-0.82	-1.08	-1.17	-1.14	-0.6	0.1	-0.7	-0.72	-0.15
SCUT10304	|| || || 362686	0.18	0.15	-0.34	0.41	0.23	1.97	1.66	-0.69	-0.37	-0.3	0.05	-1.16	-0.62	-1.94
SCUT10377	|| || || 368825	0.11	-0.11		0.28	0.56		0.34	-0.9	-0.65	-1.1	-0.38	-1.84	-1.25	-2.27
SCUT9690	PSLT026 || PSLT026 || putative periplasmic protein || 365625	0.37	0.39	-0.77	0.76	0.9	1.06	0.89	-0.33	-0.08	-0.04	0.2	-1.85	-1.06	-1.64
SCUT6677	PSLT071 || PSLT071 || pseudogene; two frameshifts || 362257	-0.2	0.2		0.43	0.46	0.73		-0.82	-0.31	-1.04	-0.65	-1.42	-1.47
SCUT6676	PSLT071 || PSLT071 || pseudogene; two frameshifts || 362860	0.31	0.21	-0.53	0.3	0.5	1.72	1.23	-0.86	-0.73	-0.39	-0.01	-1.6	-1.2	-2.23
SCUT6675	PSLT071 || PSLT071 || pseudogene; two frameshifts || 363463	0.35	0.21	-0.57	0.28	0.8	1.72	2.01	-0.8	-0.88	0.01	0.34	-1.48	-0.85	-1.92
SCUT6683	PSLT079 || traE || conjugative transfer: assembly || 366873	0.38	0.12	-0.5	0.38	0.43	0.14	-0.17		-0.96	-1.05	-0.62	-1.27	-1.56	-1.44
SCUT6773	STM0311 || yafJ || putative glutamine amidotransferase || 363213	0.05	0.04	-0.09	-0.18	0.06	0.04	0.03	-0.62	-0.41	-0.56	-0.25	-0.77	-0.49	-0.39
SCUT2195	STM0408 || secF || preprotein translocase, IISP family, membrane subunit || 362512	0.29	-0.02	-0.27	-0.01	0.14	0.03	-0.35	-0.4	-0.54	-0.74	-0.39	-1.28	-0.81	-0.6
SCUT5989	STM0768 || dcoB || Oxalacetate decarboxylase: beta chain || 363045	0.04	-0.03	0	0.14	-0.08	-0.01		-0.2	-0.39	-0.34	-0.37	-0.49	-0.05	-0.34
SCUT5991	STM0926 || STM0926 || Fels-1 prophage; putative minor tail protein || 362688	0.03	0.13	-0.15	0.12	0.23	0.17	-0.24	-0.51	-0.31	-1.04	-0.37	-0.83	-0.17	-0.37
SCUT6023	STM0946 || tnpA_1 || IS200 transposase || 362537	0.12	-0.2	0.09	-0.02	-0.16	-0.28	-0.41	-1.01	-1.12	-1.29	-0.98	-1.27	-0.62	-1.59
SCUT9547	STM0946 || tnpA_1 || IS200 transposase || 366668	0.04	-0.04	-0.01	-0.05	-0.19	-0.19	-0.78	-1.56	-1.33	-1.63	-1.23	-1.41	-0.98	-1.1
SCUT2881	STM1002 || STM1002 || putatiave diaminopropionate ammonia lyase || 367198	0.05	0.13	-0.19	-0.32	0.09	-0.38		-0.38	-0.47	-0.99	-0.67	-0.7	-0.29	-0.97
SCUT6509	STM1243 || STM1243 || homology with cold shock proteins || 369296	0			-0.35	-0.09	-0.17		-0.8	-0.68	-0.44	-0.22	-0.65	-0.73	-0.49
SCUT9233	STM1402 || sseE || Secretion system effector || 363931	0.13	0.1	-0.24	0.02	0.16	0.57	0.95	0.08		-0.44	0.08	-1.01	-0.32	-0.85
SCUT9139	STM1417 || ssaP || Secretion system apparatus || 369138	-0.06	0.06		-0.22	0.06	-0.28	-0.28	-0.82	-0.54	-0.67	-0.28			-0.45
SCUT7620	STM1728 || yciG || putative cytoplasmic protein || 366081	0	-0.04	0.04	-0.42	-0.34	0.35	0.25	-0.81	-0.74	-1.1	-0.69	-0.68	-0.81	-0.9
SCUT7969	STM2233 || STM2233 || putative cytoplasmic protein || 364996	0.03	-0.03			0.01	-0.23		-0.52	-0.52	-0.9		-0.56	-0.53
SCUT9740	STM2233 || STM2233 || putative cytoplasmic protein || 367951	0.16	-0.16		-0.31		-0.08		-0.74	-0.66	-1.17	-0.68	-0.84	-0.63	-0.95
SCUT8603	STM2423 || yfeN || putative outer membrane protein || 363057	0.11	-0.11		-0.13	-0.16	-0.07		-0.47	-0.4	-0.36	-0.36			-0.46
SCUT6020	STM2471 || tnpA_3 || transposase for IS200 || 364342	-0.19	0.03	0.16	0.26	0.58	0.05	-0.18	-1.3	-1.16	-1.02	-1.26	-0.98	-0.52	-0.85
SCUT9549	STM2471 || tnpA_3 || transposase for IS200 || 365464	0.25	-0.34	0.08	-0.33	-0.35	-0.18	-0.7	-1.29	-1.11	-1.57	-1.07	-1.3	-0.84	-1.19
SCUT9548	STM2471 || tnpA_3 || transposase for IS200 || 366068	-0.05	0.09	-0.03	0.12	0.43	-0.04	-0.31	-1.42	-1.23	-1.3	-1.2	-1.44	-0.89	-1.19
SCUT5996	STM2471 || tnpA_3 || transposase for IS200 || 367052	0.04	-0.04	-0.01	0	0.38	-0.34	-0.51	-1.09	-1.15	-1.38	-1.07	-1.41	-0.81	-1.44
SCUT8105	STM2520 || yfgL || putative serine/threonine protein kinase || 369182	0.17	-0.01	-0.16	0.1	0.07	0.09		-0.3	-0.37	-0.59	-0.38	-0.5	-0.24	-0.36
SCUT2810	STM2753 || STM2753 || putative dehydrogenase || 367216	0	0.09	-0.1	0.22	-0.03	0.31	0.12	-0.52	-0.13	-0.47	0.07	-0.71	-0.3	-0.46
SCUT9261	STM2765 || STM2765 || putative transposase || 364321	0.04	-0.09	0.05	-0.03	0.46	-0.1		-0.77	-0.7	-0.47	-0.31	-0.75	-0.16	-0.4
SCUT1649	STM2765 || STM2765 || putative transposase || 368130	0.17	0.08	-0.26	0.54	0.57	0.07	-0.18	-0.48	-0.56	-0.44	-0.18	-0.61	-0.35	-0.02
SCUT1900	STM3332 || yhcG || putative cytoplasmic protein || 367769	-0.04	-0.14	0.17	1.53	1.37	0.57	0.33	-0.22	-0.21	-0.64	-0.19	-0.41	-0.6	-0.6
SCUT8670	STM3478 || bigA || putative surface-exposed virulence protein || 365456	0.14	-0.14		-0.22	-0.13	-0.17		-0.2	-0.52	-0.79	-0.41	-0.57	-0.52	-0.46
SCUT2287	STM3601 || STM3601 || putative phosphosugar isomerase || 365012	0.22	-0.04	-0.17	0.23	0.1	0.3	0	-0.43	-0.52	-0.63	-0.15	-0.81	-0.58	-0.27
SCUT1811	STM3605 || STM3605 || putative phage endolysin || 363447	0.18	-0.03	-0.15	1.28	0.92	1.03	0.92	-0.21	-0.4	-0.31	-0.09	-0.4	-0.32	0.39
SCUT8784	STM3690 || STM3690 || putative inner membrane lipoprotein || 363766	-0.09	-0.08	0.18	0.03	0	0.77	0.61	-2.12	-1.54	-1.3	-0.73	-1.02	-0.82	-1.45
SCUT8793	STM3707 || yibD || putative glycosyltransferase || 366551	-0.02	0.04	-0.02	1.29	1.69	0.13		-0.51	-0.84	-0.73			-1.14	-1.12
SCUT8800	STM3716 || rfaY || lipopolysaccharide core biosynthesis; modification of heptose region of the core || 369291	-0.03	-0.01	0.04	-0.31	-0.05	0.63	0.63	-0.69	-0.5	-0.47	-0.21	-0.52	-0.38	-0.2
SCUT1788	STM3754 || STM3754 || putative cytoplasmic protein || 368640	0.22	-0.17	-0.05	0.01	0.17	-0.19	-0.28	-0.44	-0.54	-0.66	-0.36	-0.78	-0.79	-0.47
SCUT8540	STM3953 || yigF || putative inner membrane protein || 367726	0.2	-0.21	0.01	-0.51	0.05	1.35		-0.82	-0.67	-1.16	-0.86	-1.15	-0.89	-0.71
SCUT8541	STM3954 || yigG || putative inner membrane protein || 367115		0.05	-0.05	-0.65	-0.11	1.77	1.46	-1.58	-1.46	-1.85	-1.7	-1.43	-1.37	-1.44
SCUT9134	STM3980 || STM3980 || putative outer membrane protein || 364787	-0.09	0.16	-0.06	-0.37	0.53	0.51	0.2	-1.11	-1.07	-0.93	-0.72	-1.13	-0.73	-0.47
SCUT6163	STM4053 || STM4053 || putative C4-dicarboxylate transport system || 362451	0.26		-0.26	-0.23	-0.27	-0.22	-0.4	-0.85	-0.54	-0.69	-0.46	-0.94	-0.51	-0.69
SCUT9242	STM4155 || STM4155 || putative inner membrane protein || 366717	0.33	-0.42	0.08	0.51	0.44	0.63	0.41	-1.16	-1.11		-1.11	-1.25	-1.41	-1.32
SCUT8963	STM4156 || STM4156 || putative cytoplasmic protein || 364423			0	-0.14	0.16	-0.38		-0.65	-1.07	-1.11	-0.47	-0.39	-0.18	-0.39
SCUT6982	STM4169 || yjaG || putative cytoplasmic protein || 363069	-0.14	-0.21	0.36	-0.71	-0.42	1.07	0.79	0.06	0.1	-0.66	-0.83	-1.02	-0.95	-0.64
SCUT9755	STM4199 || STM4199 || putative cytoplasmic protein || 367126	-0.07	0.03	0.05	-0.03	-0.04	-0.19	-0.1	-0.38	-0.49	-0.35	-0.21	-0.46	-0.37	-0.57
SCUT9916	STM4204 || STM4204 || putative inner membrane protein || 362198	0.16	0.05	-0.21	-0.17	0.18	-0.04	0.02	-0.61	-0.73	-2.18	-1.89	-2.06	-1.66	-2.03
SCUT7010	STM4204 || STM4204 || putative inner membrane protein || 365324	0.03	0.05	-0.09	-0.11	0.02	0.17	0.23	-0.51	-0.11	-1.73	-1.35	-1.23	-1.4	-0.87
SCUT7025	STM4218 || STM4218 || putative inner membrane protein || 364491	0			0.33	0.6	-0.02		-0.36	-0.37	-0.35				-0.62
SCUT9454	STM4252 || STM4252 || putative inner membrane protein || 364769	0.12		-0.12	-0.03	0.01	-0.3		-0.37	-0.52	-0.5	-0.22	-0.43	-0.38	-0.36
SCUT10146	STM4259 || STM4259 || putative ABC exporter outer membrane component homolog || 365800	-0.01	-0.12	0.12	-0.38	0.07	0.32	-0.15	-1.2	-1.06	-1	-0.58	-0.91	-0.73	-0.83
SCUT7062	STM4259 || STM4259 || putative ABC exporter outer membrane component homolog || 367697	-0.12	0.05	0.06	-0.34	-0.03	0.41	0.19	-0.76	-0.94	-0.87	-0.31	-0.71	-0.86	-0.93
SCUT9099	STM4259 || STM4259 || putative ABC exporter outer membrane component homolog || 368994	0.04	-0.42	0.37			0.09	0.14	-1.26		-1.02	-0.63	-0.67	-0.98	-0.69
SCUT8979	STM4262 || STM4262 || putative ABC-type bacteriocin/lantibiotic exporter, contain an N-terminal double-glycine peptidase domain || 362987	0.05	-0.11	0.06	0.36	1.08	0.94	1.22	-0.97	-0.84	-0.14	-0.14	-0.2	-0.22	0.16
SCUT7064	STM4262 || STM4262 || putative ABC-type bacteriocin/lantibiotic exporter, contain an N-terminal double-glycine peptidase domain || 366476	0.11	0.11	-0.23	0.6	0.71	0.49	0.39	-0.75	-0.45	-0.38	-0.17	-0.49	-0.2	-0.44
SCUT7321	STM4547 || yjjQ || putative transcriptional regulator (LuxR/UhpA family) || 362506	-0.1	0.1		0.32	0.15	-0.1	0	-0.89	-0.92	-0.69	-0.82	-1.16	-0.87	-0.59
SCUT9733	|| || || 363964	0.23		-0.23	-0.27	-0.01	-0.2		-0.16	-0.28	-0.6	-0.2	-0.94	-0.44	-0.55
SCUT9142	PSLT019 || pefB || plasmid-encoded fimbriae;regulation || 368181	0.02	-0.02		-0.42	0.01		-0.87	0.18	0.5	-1.31	-0.79			-1.77
SCUT9127	PSLT038 || spvC || Salmonella plasmid virulence: hydrophilic protein || 368157	0.59	0.03	-0.63	-0.07	0.08	-0.48	-1.02	-0.38	-0.28	-1.02	-0.81	-1.22	-1.29	-1.97
SCUT6646	PSLT040 || spvA || Salmonella plasmid virulence: outer membrane protein || 363665	0.31	0.26	-0.58	0.38	0.35	1.64	1.46	0.75	1.11	-0.22	-0.16	-0.79	-0.13	-1.15
SCUT9210	PSLT040 || spvA || Salmonella plasmid virulence: outer membrane protein || 368712	0.34	0.3	-0.63	0.64	0.3	1.67	1.86	1.43	1.69	-0.05	0.24	-1.17	-0.26	-1.42
SCUT6700	PSLT101 || traG || conjugative transfer: assembly abd aggregate stability || 364433	0.46	0.31	-0.77	0.66	0.62	0.67	0.26	-0.06	0.29	-0.93	-0.35	-1.59	-1.35	-1.76
SCUT9427	STM0208 || dgt || deoxyguanosine triphosphate triphosphohydrolase || 363760	-0.01	0.13	-0.12	-0.62	-0.2	-0.31	-0.26	0.23	0.32	-1.02	-0.86	-1.65	-1.18	-1.45
SCUT7478	STM0208 || dgt || deoxyguanosine triphosphate triphosphohydrolase || 367764	0.1	-0.03	-0.07	-0.47	-0.39	-0.59	-0.34	-0.09	0.56	-1.63	-1.22	-2.19	-1.59	-1.35
SCUT6760	STM0290 || STM0290 || putative cytoplasmic protein || 362820	0.1	0	-0.1	-0.06	-0.48	-0.39	-0.54	0.26	0.42	-0.83	-0.6	-1.22	-1.06	-1.53
SCUT6764	STM0300 || safB || putative fimbriae assembly chaparone || 367785	-0.12	0.11	0.01	0	-0.27	0.46	0.49	0.48	0.7	-0.55	-1.11	-0.75	-0.5	-0.47
SCUT6775	STM0313 || dinP || DNA polymerase IV, devoid of proofreading, damage-inducible protein P || 369357	-0.02	-0.07	0.1	-0.77	-0.77	-0.85	-0.63	0.15	0.69	-1.98	-1.77	-2	-1.73	-2.11
SCUT6788	STM0327 || STM0327 || putative cytoplasmic protein || 362380	0.13	-0.49	0.35	-0.08	-0.02	-0.18	-1.02	0.29	0.32	-1.44	-0.79	-0.31	-0.93	-0.96
SCUT6894	STM0528 || allD || ureidoglycolate dehydrogenase || 365525	0.11	-0.06	-0.05	0.02	0.03	0.08	-0.12	0.09	0.49	-0.59	-0.25	-1.15	-0.69	-0.71
SCUT2517	STM0544 || fimI || fimbrial protein internal segment || 367404	0.04	-0.04	0.01	-0.24	-0.21	-0.06	0.02	0.01	0.24	-1.33	-0.19	-0.67	-0.5	-0.73
SCUT2944	STM0630 || crcB || high-copy crc-csp restores normal chromosome condensation in presence of camphor or mukB mutations || 362547		-0.01	0.01	-0.01	-0.05	-0.06		0.01	0.15	-0.47	-0.3	-0.51	-0.21	-0.27
SCUT8881	STM0741 || cydB || cytochrome d terminal oxidase polypeptide subunit II || 364105	0.09	-0.04	-0.05	-0.04	-0.09	-0.09	-0.25	0.18	-0.09	-0.52	-0.12	-0.88	-0.51	-0.4
SCUT6417	STM1074 || yccF || putative inner membrane protein || 366805	0.14	-0.08	-0.05	-0.26	0.25	-0.35			-0.61	-1.46	-0.66	-1.08
SCUT9228	STM1144 || csgA || curlin major subunit, coiled surface structures; cryptic || 366092	0.04		-0.04	0.46	0.11	0.09			0.45	-0.41	-0.34	-0.39	-0.19	-0.13
SCUT8928	STM1246 || pagC || PhoP regulated: reduced macrophage survival || 367392	-0.02	-0.07	0.08	-0.56	-0.17	0.35	0.14	-0.15	-0.09	-1.35	-0.72	-1.42	-1.25	-1.37
SCUT9694	STM1271 || yeaR || putative cytoplasmic protein || 363219	0.18	0.01	-0.19	-0.67	-0.72	-0.37		-0.19	-0.21	-1.12	-0.91	-1.08	-0.69	-0.93
SCUT2266	STM1271 || yeaR || putative cytoplasmic protein || 368605	0.13	-0.14	0.02	-0.61	-0.58	-0.08	-0.32	0.14	0.45	-0.91	-0.56	-0.74	-0.56	-0.89
SCUT10028	STM1589 || yncB || putative NADP-dependent oxidoreductase || 369055	0.22	-0.08	-0.15	-0.24	-0.07		-0.8	-0.07	-0.19	-0.75	-0.58	-0.85	-0.88	-1.04
SCUT3006	STM1855 || sopE2 || TypeIII-secreted protein effector: invasion-associated protein || 368944	0.02	-0.02		-0.29	0.06	-0.39	-0.55	-0.3	-0.31	-0.76	-0.38			-1.13
SCUT8601	STM2421 || xapB || MFS superfamily, xanthosine permease || 364256	0.09	-0.32	0.22	0.53	0.52	-0.12	-0.17	-0.1	0.04	-0.36	-0.33	-0.56	-0.59	-0.78
SCUT8109	STM2531 || pbpC || transglycosylase of penicillin-binding protein 1c || 366777	0	-0.08	0.07	0.33	0.23	0.01	-0.41	-0.21	-0.06	-0.4	-0.23	-0.38	-0.39	-0.44
SCUT2756	STM3124 || STM3124 || putative response regulators consisting of a CheY-like receiver domain and a HTH DNA-binding domain || 366451	0.15	-0.19	0.04	0.2	0.34	-0.08	-0.15	0.36	0.4	-0.94	-0.62	-0.59	-0.35	-0.28
SCUT8378	STM3128 || STM3128 || putative oxidoreductase || 365024	0.02	0.01	-0.04	-0.13	-0.13	-0.29	-0.2		-0.34	-0.6	-0.52	-0.58		-0.51
SCUT2132	STM3132 || STM3132 || putative xylanase/chitin deacetylase || 365933	0.18	0.03	-0.2	-0.15	0.04	-0.26	-0.43	0.08	0.17	-0.92	-0.5	-0.84	-0.82	-0.96
SCUT1822	STM3155 || STM3155 || putative cytoplasmic protein || 365035	0.24	0	-0.23	0.05	-0.27	0.29	-0.03	0.02	-0.27	-0.97	-1.01	-0.44	-0.43	-0.31
SCUT2636	STM3247 || garK || glycerate kinase || 363538	0.14	0.06	-0.19	0.14	0.22	-0.18	-0.15	-0.23	-0.19	-0.28	-0.21	-1.58	-1	-0.37
SCUT8759	STM3654 || STM3654 || pseudogene; in-frame stop following codon 23 || 368913		0		-0.1	0.18	-0.14			-0.12	-0.78	-0.43			-1.04
SCUT8770	STM3670 || STM3670 || putative chemotaxis protein, resembles cheA || 363989	0.02	-0.08	0.06	0.39	0.44	0.8	0.12	0.29	0.53	-1.15	-0.57	-0.85	-0.86	-0.38
SCUT8823	STM3759 || marT || putative transcriptional regulatory protein || 364504	0.02	-0.19	0.17	-0.02	-0.16	0.11	-0.34	1.7	2.14	-1.12	-0.73	-0.8	-0.59	-0.56
SCUT9113	STM3759 || marT || putative transcriptional regulatory protein || 368381	0.18	-0.01	-0.16	-0.54	-0.13	-0.11	-0.09	0.86	1.16	-0.68	-0.76	-1.17	-0.86	-0.62
SCUT8841	STM3784 || STM3784 || putative phosphotransferase system mannitol/fructose-specific IIA domain || 362710	0.03	-0.05	0.01	0.5	0.38	0.27	-0.07	-0.03	0.35	-0.15	-0.37	-0.52	-0.31	-0.37
SCUT6177	STM4078 || yneB || putative fructose-1,6-bisphosphate aldolase || 362219	-0.18	-0.14	0.32	-0.57	-0.44	1.65	1.25	0.37	0.43	-0.76	-0.71	-0.88	-0.64	-0.98
SCUT7111	STM4310 || STM4310 || putative inner membrane protein || 363258	0.1	-0.04	-0.05	0.81	0.52	-0.13	-0.85	-0.08	0.43	-1.4	-0.71	-1.05	-0.83	0.16
SCUT10259	STM4310 || STM4310 || putative inner membrane protein || 364720	-0.06	0.09	-0.02	0.92	1.21	-0.16	-0.17	0.19	0.48	-0.95	-0.59	-1.13	-0.58	0.27
