# Supplementary material for: Genome-Wide Screen for Salmonella Genes Required for Long-Term Systemic Infection of the Mouse
Source: PLoS Pathog. 2006 Feb 24;2(2):e11. doi: 10.1371/journal.ppat.0020011 (PMC1383486; doi:10.1371/journal.ppat.0020011)
Supplement: Table S1 — (397 KB XLS) [file ppat.0020011.st001.xls]

## Sheet: supplementary
Feature Information			SAM Significance Results and Overlap			Enterobacteriaceae Distribution	Clusters of Orthologous Groups of proteins					GenePlot Analysis - Pairwise genome comparison of protein homologs (symmetrical best hits)			Protein Accession Information
UID	NAME	1	P1 SAM Significant?	P2 SAM Significant?	P1?/P2 Overlap?	Distribution	COG Code	COG Functional Category	COG	COG Gene	COG Product	CT18_GenePlot	SPA_GenePlot	TY2_GenePlot	STM Accession Number	NAME
SCUT6712	PSLT011 srgA sdiA-regulated gene; putative thiol-disulfide isomerase or thioredoxin	1		Y		Some Salmonella only	O	Posttranslational modification, protein turnover, chaperones	COG0526	srgA	putative thiol-disulfide isomerase or thioredoxin	Y	Y	Y	gi|17233476	PSLT011 srgA sdiA-regulated gene; putative thiol-disulfide isomerase or thioredoxin
SCUT6716	PSLT019 pefB plasmid-encoded fimbriae;regulation	1		Y		Some Salmonella only				pefB	regulatory protein	N	N	N	gi|17233484	PSLT019 pefB plasmid-encoded fimbriae;regulation
SCUT9142	PSLT019 pefB plasmid-encoded fimbriae;regulation	1	Y			Some Salmonella only				pefB	regulatory protein	N	N	N	gi|17233484	PSLT019 pefB plasmid-encoded fimbriae;regulation
SCUT6717	PSLT019|pefB_int_PSLT020-PSLT020	1		Y		Some Salmonella only				pefB	regulatory protein	N	N	N	gi|17233484	PSLT019|pefB_int_PSLT020-PSLT020
SCUT10318	PSLT027 ccdA toxin addiction system: antidote	1		Y		Some Salmonella only?			COG5302	ccdA	antidote	N	N	N	gi|17233413	PSLT027 ccdA toxin addiction system: antidote
SCUT6644	PSLT035 putative transposase	1		Y		S. typhimurium only						N	N	N		PSLT035 putative transposase
SCUT9115	PSLT038 spvC Salmonella plasmid virulence: hydrophilic protein	1	Y	Y	Y	Some Salmonella only				spvC	hydrophilic protein	N	N	N	gi|17233490	PSLT038 spvC Salmonella plasmid virulence: hydrophilic protein
SCUT9127	PSLT038 spvC Salmonella plasmid virulence: hydrophilic protein	1	Y	Y	Y	Some Salmonella only				spvC	hydrophilic protein	N	N	N	gi|17233490	PSLT038 spvC Salmonella plasmid virulence: hydrophilic protein
SCUT10254	PSLT039 spvB Salmonella plasmid virulence: hydrophilic protein	1	Y			Some Salmonella only				spvB	hydrophilic protein	N	N	N	gi|17233491	PSLT039 spvB Salmonella plasmid virulence: hydrophilic protein
SCUT6645	PSLT039 spvB Salmonella plasmid virulence: hydrophilic protein	1	Y			Some Salmonella only				spvB	hydrophilic protein	N	N	N	gi|17233491	PSLT039 spvB Salmonella plasmid virulence: hydrophilic protein
SCUT8981	PSLT039 spvB Salmonella plasmid virulence: hydrophilic protein	1	Y			Some Salmonella only				spvB	hydrophilic protein	N	N	N	gi|17233491	PSLT039 spvB Salmonella plasmid virulence: hydrophilic protein
SCUT6646	PSLT040 spvA Salmonella plasmid virulence: outer membrane protein	1		Y		Some Salmonella only				spvA	outer membrane protein	N	N	N	gi|17233492	PSLT040 spvA Salmonella plasmid virulence: outer membrane protein
SCUT9210	PSLT040 spvA Salmonella plasmid virulence: outer membrane protein	1		Y		Some Salmonella only				spvA	outer membrane protein	N	N	N	gi|17233492	PSLT040 spvA Salmonella plasmid virulence: outer membrane protein
SCUT9221	PSLT040 spvA Salmonella plasmid virulence: outer membrane protein	1		Y		Some Salmonella only				spvA	outer membrane protein	N	N	N	gi|17233492	PSLT040 spvA Salmonella plasmid virulence: outer membrane protein
SCUT6647	PSLT042 putative integrase protein	1		Y		S. typhimurium only	L	DNA replication, recombination and repair	COG3335		putative integrase protein	N	N	N	gi|17233422	PSLT042 putative integrase protein
SCUT6648	PSLT043 putative phosphoribulokinase / uridine kinase family	1		Y		S. typhimurium only	N	Cell motility and secretion	COG3267		type II secretion system protein	N	N	N	gi|17233494	PSLT043 putative phosphoribulokinase / uridine kinase family
SCUT6651	PSLT046 putative carbonic anhydrase	1		Y		S. typhimurium only	P	Inorganic ion transport and metabolism	COG0288		putative carbonic anhydrase	Y	Y	Y	gi|17233497	PSLT046 putative carbonic anhydrase
SCUT6659	PSLT053 parB plasmid partition protein B	1		Y		Other distributions	K	Transcription	COG1475	parB	plasmid partition protein B	Y	N	N	gi|17233426	PSLT053 parB plasmid partition protein B
SCUT10173	PSLT054 samB mutagenesis by UV and mutagens; related to umuDC operon	1		Y		Other distributions	L	DNA replication, recombination and repair	COG0389	samB	SamB	Y	Y	Y	gi|17233501	PSLT054 samB mutagenesis by UV and mutagens; related to umuDC operon
SCUT6660	PSLT054 samB mutagenesis by UV and mutagens; related to umuDC operon	1		Y		Other distributions	L	DNA replication, recombination and repair	COG0389	samB	SamB	Y	Y	Y	gi|17233501	PSLT054 samB mutagenesis by UV and mutagens; related to umuDC operon
SCUT6675	PSLT071 pseudogene; two frameshifts	1		Y		Some Salmonella only						N	N	N		PSLT071 pseudogene; two frameshifts
SCUT6676	PSLT071 pseudogene; two frameshifts	1		Y		Some Salmonella only						N	N	N		PSLT071 pseudogene; two frameshifts
SCUT6677	PSLT071 pseudogene; two frameshifts	1	Y			Some Salmonella only						N	N	N		PSLT071 pseudogene; two frameshifts
SCUT6678	PSLT072 putative transglycosylase	1	Y	Y	Y	Other distributions	M	Cell envelope biogenesis, outer membrane	COG0741		putative transglycosylase	Y	Y	Y	gi|17233503	PSLT072 putative transglycosylase
SCUT6681	PSLT076 traY conjugative transfer: oriT nicking	1		Y		S. typhimurium only				traY	DNA-binding protein	N	N	N	gi|17233442	PSLT076 traY conjugative transfer: oriT nicking
SCUT6683	PSLT079 traE conjugative transfer: assembly	1	Y			Other distributions				traE	pilus assembly protein	N	N	N	gi|17233445	PSLT079 traE conjugative transfer: assembly
SCUT6688	PSLT085|traR-PSLT087	1		Y		Some Salmonella only	T	Signal transduction mechanisms	COG1734	traR	conjugative transfer protein	Y	Y	Y	gi|17233451	PSLT085|traR-PSLT087
SCUT6700	PSLT101 traG conjugative transfer: assembly abd aggregate stability	1	Y			S. typhimurium only				traG	mating pair stabilization and pilus assembly protein	N	N	N	gi|17233465	PSLT101 traG conjugative transfer: assembly abd aggregate stability
SCUT7377	STM0014 putative transcriptional regulator, LysR family	1		Y		All Salmonella only	K	Transcription	COG0583	-	putative transcriptional regulator	Y	Y	Y	gi|16763404	STM0014 putative transcriptional regulator, LysR family
SCUT2742	STM0016 putative protein	1	Y	Y	Y	All Salmonella only	R	General function prediction only	COG3926	-	hypothetical protein	Y	Y	Y	gi|16763406	STM0016 putative protein
SCUT9131	STM0024 bcfD fimbrial subunit	1	Y			All Salmonella only	N	Cell motility and secretion	COG3539	bcfD	fimbrial subunit	Y	Y	Y	gi|16763414	STM0024 bcfD fimbrial subunit
SCUT7385	STM0028 bcfH putative thiol-disulfide isomerase	1		Y		All Salmonella only	O	Posttranslational modification, protein turnover, chaperones	COG1651	bcfH	putative thiol-disulfide isomerase	Y	Y	Y	gi|16763418	STM0028 bcfH putative thiol-disulfide isomerase
SCUT2659	STM0030 putative transcriptional regulator, LysR family	1	Y	Y	Y	Some Salmonella only?	K	Transcription	COG0583	-	putative transcriptional regulator	Y	Y	Y	gi|16763420	STM0030 putative transcriptional regulator, LysR family
SCUT2450	STM0034 putative outer membrane or exported protein	1	Y			Some Salmonella only	-	Not in COGs	-	-	putative outer membrane/exported protein	Y	Y	Y	gi|16763424	STM0034 putative outer membrane or exported protein
SCUT7388	STM0035 putative arylsulfatase	1	Y			Some Salmonella only	P	Inorganic ion transport and metabolism	COG3119	-	putative arylsulfatase	Y	N	Y	gi|16763425	STM0035 putative arylsulfatase
SCUT7392	STM0043 rpsT 30S ribosomal subunit protein S20	1	Y			All nine genomes	J	Translation, ribosomal structure and biogenesis	COG0268	rpsT	30S ribosomal subunit protein S20	Y	Y	Y	gi|16763433	STM0043 rpsT 30S ribosomal subunit protein S20
SCUT2499	STM0052 putative transcription regulator sensor for citrate	1	Y			Other distributions	K	Transcription	COG4565	-	putative transcriptional regulator	Y	Y	Y	gi|16763442	STM0052 putative transcription regulator sensor for citrate
SCUT10263	STM0082 putative secreted protein	1		Y		All Salmonella only	-	Not in COGs	-	-	putative secreted protein	Y	Y	Y	gi|16763472	STM0082 putative secreted protein
SCUT7421	STM0100 putative cytoplasmic protein	1	Y			All Salmonella only	-	Not in COGs	-	-	putative cytoplasmic protein	Y	Y	Y	gi|16763490	STM0100 putative cytoplasmic protein
SCUT9217	STM0115 leuO putative transcriptional regulator (LysR family)	1	Y	Y	Y	All nine genomes	K	Transcription	COG0583	leuO	putative transcriptional regulator	Y	Y	Y	gi|16763505	STM0115 leuO putative transcriptional regulator (LysR family)
SCUT2284	STM0149 putative permease of the Na+:galactoside symporter family	1		Y		Other distributions	G	Carbohydrate transport and metabolism	COG2211	-	Na+/galactoside symporter	Y	Y	Y	gi|16763539	STM0149 putative permease of the Na+:galactoside symporter family
SCUT7449	STM0158 acnB aconitate hydratase 2	1	Y			All nine genomes	C	Energy production and conversion	COG1049	acnB	aconitate hydratase 2	Y	Y	Y	gi|16763548	STM0158 acnB aconitate hydratase 2
SCUT2548	STM0176 stiB putative fimbrial chaparone	1		Y		Some Salmonella only	N	Cell motility and secretion	COG3121	stiB	putative fimbrial chaparone	Y	Y	Y	gi|16763566	STM0176 stiB putative fimbrial chaparone
SCUT7478	STM0208 dgt deoxyguanosine triphosphate triphosphohydrolase	1	Y	Y	Y	All nine genomes	F	Nucleotide transport and metabolism	COG0232	dgt	deoxyguanosine triphosphate triphosphohydrolase	Y	Y	Y	gi|16763598	STM0208 dgt deoxyguanosine triphosphate triphosphohydrolase
SCUT9427	STM0208 dgt deoxyguanosine triphosphate triphosphohydrolase	1	Y	Y	Y	All nine genomes	F	Nucleotide transport and metabolism	COG0232	dgt	deoxyguanosine triphosphate triphosphohydrolase	Y	Y	Y	gi|16763598	STM0208 dgt deoxyguanosine triphosphate triphosphohydrolase
SCUT2788	STM0244 rcsF regulator in colanic acid synthesis; overexpression confers mucoid phenotype, increases capsule synthesis	1		Y		All nine genomes	-	Not in COGs	-	rcsF	colanic acid synthesis regulator	Y	Y	Y	gi|16763633	STM0244 rcsF regulator in colanic acid synthesis; overexpression confers mucoid phenotype, increases capsule synthesis
SCUT6734	STM0262 yafS putative SAM-dependent methyltransferase	1	Y	Y	Y	All nine genomes	Q	Secondary metabolites biosynthesis, transport and catabolism	COG0500	yafS	putative SAM-dependent methyltransferase	Y	Y	Y	gi|16763645	STM0262 yafS putative SAM-dependent methyltransferase
SCUT6760	STM0290 putative cytoplasmic protein	1	Y			Some Salmonella only	-	Not in COGs	-	-	putative cytoplasmic protein	Y	N	Y	gi|16763673	STM0290 putative cytoplasmic protein
SCUT6763	STM0298 putative integrase core domain	1	Y	Y	Y	All Salmonella only						N	N	N		STM0298 putative integrase core domain
SCUT9552	STM0298 putative integrase core domain	1	Y	Y	Y	All Salmonella only						N	N	N		STM0298 putative integrase core domain
SCUT6764	STM0300 safB putative fimbriae assembly chaparone	1	Y			Subspecies 1 only	N	Cell motility and secretion	COG3121	safB	putative fimbrial assembly chaparone	Y	Y	Y	gi|16763683	STM0300 safB putative fimbriae assembly chaparone
SCUT6767	STM0303 ybeJ putative xylanase/chitin deacetylase	1	Y			Subspecies 1 only	G	Carbohydrate transport and metabolism	COG0726	ybeJ	putative xylanase/chitin deacetylase	Y	Y	Y	gi|16763686	STM0303 ybeJ putative xylanase/chitin deacetylase
SCUT6773	STM0311 yafJ putative glutamine amidotransferase	1		Y		All nine genomes	R	General function prediction only	COG0121	yafJ	putative glutamine amidotransferase	Y	Y	Y	gi|16763694	STM0311 yafJ putative glutamine amidotransferase
SCUT6775	STM0313 dinP DNA polymerase IV, devoid of proofreading, damage-inducible protein P	1	Y	Y	Y	All nine genomes	L	DNA replication, recombination and repair	COG0389	dinP	DNA polymerase IV	Y	Y	Y	gi|16763696	STM0313 dinP DNA polymerase IV, devoid of proofreading, damage-inducible protein P
SCUT6788	STM0327 putative cytoplasmic protein	1	Y			Other distributions	-	Not in COGs	-	-	putative cytoplasmic protein	N	N	N	gi|16763707	STM0327 putative cytoplasmic protein
SCUT6795	STM0337 stbD putative fimbriae; usher	1		Y		Subspecies 1 only	-	Not in COGs	-	stbD	putative fimbrial usher	Y	Y	Y	gi|16763717	STM0337 stbD putative fimbriae; usher
SCUT6800	STM0343 putative Diguanylate cyclase/phosphodiesterase domain 1	1		Y		Subspecies 1 only	T	Signal transduction mechanisms	COG2200	-	hypothetical protein	Y	Y	Y	gi|16763723	STM0343 putative Diguanylate cyclase/phosphodiesterase domain 1
SCUT2200	STM0358 res DNA restriction (DNA helicase	1		Y		All Salmonella only						N	Y	Y	gi|39546295	STM0358 res DNA restriction (DNA helicase
SCUT6820	STM0374 yaiV putative inner membrane protein	1	Y			Other distributions	-	Not in COGs	-	yaiV	putative inner membrane protein	Y	Y	Y	gi|16763754	STM0374 yaiV putative inner membrane protein
SCUT9829	STM0374 yaiV putative inner membrane protein	1	Y			Other distributions	-	Not in COGs	-	yaiV	putative inner membrane protein	Y	Y	Y	gi|16763754	STM0374 yaiV putative inner membrane protein
SCUT6823	STM0378 yaiY putative inner membrane protein	1	Y			Other distributions	-	Not in COGs	-	yaiY	putative inner membrane protein	Y	Y	Y	gi|16763758	STM0378 yaiY putative inner membrane protein
SCUT2452	STM0379 yaiZ putative inner membrane protein	1	Y			All nine genomes?	-	Not in COGs	-	yaiZ	putative inner membrane protein	Y	Y	Y	gi|16763759	STM0379 yaiZ putative inner membrane protein
SCUT3035	STM0390 aroM protein of aro operon, regulated by aroR	1	Y			Other distributions	-	Not in COGs	-	aroM	aro operon protein	Y	Y	N	gi|16763770	STM0390 aroM protein of aro operon, regulated by aroR
SCUT2195	STM0408 secF preprotein translocase, IISP family, membrane subunit	1	Y			All nine genomes	U	Intracellular trafficking and secretion	COG0341	secF	preprotein translocase	Y	Y	Y	gi|16763788	STM0408 secF preprotein translocase, IISP family, membrane subunit
SCUT2658	STM0433 thiJ 4-methyl-5(beta-hydroxyethyl)-thiazole synthesis	1	Y			All nine genomes	R	General function prediction only	COG0693	thiJ	4-methyl-5(beta-hydroxyethyl)-thiazole synthesis	Y	Y	Y	gi|16763813	STM0433 thiJ 4-methyl-5(beta-hydroxyethyl)-thiazole synthesis
SCUT2173	STM0438 putative TPR repeat protein	1	Y			Some Salmonella only	R	General function prediction only	COG0790	-	tetratricopeptide repeat protein	Y	Y	Y	gi|16763819	STM0438 putative TPR repeat protein
SCUT2802	STM0442 cyoB cytochrome o ubiquinol oxidase subunit I	1	Y	Y	Y	All nine genomes	C	Energy production and conversion	COG0843	cyoB	cytochrome o ubiquinol oxidase subunit I	Y	Y	Y	gi|16763823	STM0442 cyoB cytochrome o ubiquinol oxidase subunit I
SCUT2957	STM0518 gip glyoxylate -induced protein	1	Y	Y	Y	Other distributions	G	Carbohydrate transport and metabolism	COG3622	gip	glyoxylate-induced protein	Y	Y	Y	gi|16763898	STM0518 gip glyoxylate -induced protein
SCUT6892	STM0520 putative permease	1	Y	Y	Y	Subspecies 1 only	G	Carbohydrate transport and metabolism	COG0477	-	putative permease	Y	Y	Y	gi|16763900	STM0520 putative permease
SCUT1910	STM0523 allB allantoinase	1	Y			Other distributions	F	Nucleotide transport and metabolism	COG0044	allB	allantoinase	Y	Y	Y	gi|16763903	STM0523 allB allantoinase
SCUT6894	STM0528 allD ureidoglycolate dehydrogenase	1	Y	Y	Y	Other distributions	C	Energy production and conversion	COG2055	allD	ureidoglycolate dehydrogenase	Y	Y	Y	gi|16763908	STM0528 allD ureidoglycolate dehydrogenase
SCUT9224	STM0545 fimC periplasmic chaperone, required for type 1 fimbriae	1	Y			S. enterica only	N	Cell motility and secretion	COG3121	fimC	periplasmic chaperone	Y	Y	Y	gi|16763925	STM0545 fimC periplasmic chaperone, required for type 1 fimbriae
SCUT6905	STM0550 fimY putative regulatory protein	1	Y			S. enterica only	-	Not in COGs	-	fimY	putative regulatory protein	Y	Y	Y	gi|16763930	STM0550 fimY putative regulatory protein
SCUT9049	STM0550 fimY putative regulatory protein	1	Y			S. enterica only	-	Not in COGs	-	fimY	putative regulatory protein	Y	Y	Y	gi|16763930	STM0550 fimY putative regulatory protein
SCUT6906	STM0552 fimW putative fimbrial protein	1	Y	Y	Y	Some or all Salmonella only	K	Transcription	COG2771	fimW	putative fimbrial protein	Y	Y	Y	gi|16763932	STM0552 fimW putative fimbrial protein
SCUT2099	STM0578 nfnB dihydropteridine reductase/oxygen-insensitive NAD(P)H nitroreductase	1	Y	Y	Y	All nine genomes	C	Energy production and conversion	COG0778	nfnB	dihydropteridine reductase/oxygen-insensitive NAD(P)H nitroreductase	Y	Y	Y	gi|16763955	STM0578 nfnB dihydropteridine reductase/oxygen-insensitive NAD(P)H nitroreductase
SCUT1957	STM0585 fepA outer membrane porin, receptor for ferric enterobactin (enterochelin) and colicins B and D	1		Y		All nine genomes	P	Inorganic ion transport and metabolism	COG4771	fepA	outer membrane ferric enterobactin receptor precursor	Y	Y	Y	gi|16763962	STM0585 fepA outer membrane porin, receptor for ferric enterobactin (enterochelin) and colicins B and D
SCUT9653	STM0589 fepE ferric enterobactin (enterochelin) transporter	1	Y			Other distributions	M	Cell envelope biogenesis, outer membrane	COG3765	fepE	ferric enterobactin/enterochelin transporter	Y	Y	Y	gi|16763966	STM0589 fepE ferric enterobactin (enterochelin) transporter
SCUT6934	STM0606 ybdO putative transcriptional regulator, LysR family	1		Y		All Salmonella only	K	Transcription	COG0583	ybdO	putative transcriptional regulator	Y	Y	Y	gi|16763983	STM0606 ybdO putative transcriptional regulator, LysR family
SCUT10383	STM0629 cspE RNA chaperone, negative regulator of cspA transcription	1	Y	Y	Y	All nine genomes?	K	Transcription	COG1278	cspE	negative regulator	Y	Y	Y	gi|16764006	STM0629 cspE RNA chaperone, negative regulator of cspA transcription
SCUT6207	STM0629 cspE RNA chaperone, negative regulator of cspA transcription	1	Y	Y	Y	All nine genomes?	K	Transcription	COG1278	cspE	negative regulator	Y	Y	Y	gi|16764006	STM0629 cspE RNA chaperone, negative regulator of cspA transcription
SCUT10171	STM0682 nagC transcriptional repressor of nag (N-acetylglucosamine) operon (NagC/XylR family)	1		Y		All nine genomes	K	Transcription	COG1940	nagC	N-acetylglucosamine operon transcriptional repressor	Y	Y	Y	gi|16764052	STM0682 nagC transcriptional repressor of nag (N-acetylglucosamine) operon (NagC/XylR family)
SCUT6232	STM0682 nagC transcriptional repressor of nag (N-acetylglucosamine) operon (NagC/XylR family)	1		Y		All nine genomes	K	Transcription	COG1940	nagC	N-acetylglucosamine operon transcriptional repressor	Y	Y	Y	gi|16764052	STM0682 nagC transcriptional repressor of nag (N-acetylglucosamine) operon (NagC/XylR family)
SCUT6241	STM0694 fldA flavodoxin 1	1		Y		All nine genomes	C	Energy production and conversion	COG0716	fldA	flavodoxin 1	Y	Y	Y	gi|16764064	STM0694 fldA flavodoxin 1
SCUT2945	STM0723 putative ABC-type polysaccharide/polyol phosphate transport system, ATPase component	1	Y	Y	Y	Some Salmonella only	G	Carbohydrate transport and metabolism	COG1134	-	putative ABC-type polysaccharide/polyol phosphate transport system ATPase component	Y	Y	Y	gi|16764093	STM0723 putative ABC-type polysaccharide/polyol phosphate transport system, ATPase component
SCUT9364	STM0756 nadA quinolinate synthetase, A protein	1	Y			All nine genomes	H	Coenzyme metabolism	COG0379	nadA	quinolinate synthetase A	Y	Y	Y	gi|16764121	STM0756 nadA quinolinate synthetase, A protein
SCUT2143	STM0762 fumarate hydratase, alpha subunit	1	Y			Other distributions	C	Energy production and conversion	COG1951	-	fumarate hydratase alpha subunit	Y	Y	Y	gi|16764127	STM0762 fumarate hydratase, alpha subunit
SCUT5989	STM0768 dcoB Oxalacetate decarboxylase: beta chain	1		Y		Other distributions	C	Energy production and conversion	COG1883	dcoB	oxaloacetate decarboxylase beta chain	Y	Y	Y	gi|16764132	STM0768 dcoB Oxalacetate decarboxylase: beta chain
SCUT10364	STM0825 ybiI putative DnaK suppressor protein	1		Y		All nine genomes?	T	Signal transduction mechanisms	COG1734	ybiI	hypothetical protein	Y	Y	Y	gi|16764187	STM0825 ybiI putative DnaK suppressor protein
SCUT1669	STM0828 glnQ ABC superfamily (atp_bind), glutamine high-affinity transporter	1	Y			All nine genomes	E	Amino acid transport and metabolism	COG1126	glnQ	high-affinity glutamine transporter	Y	Y	Y	gi|16764190	STM0828 glnQ ABC superfamily (atp_bind), glutamine high-affinity transporter
SCUT1730	STM0839 putative inner membrane protein	1	Y			S. typhimurium only	-	Not in COGs	-	-	putative inner membrane protein	N	N	N	gi|16764201	STM0839 putative inner membrane protein
SCUT2733	STM0855 putative electron transfer flavoprotein beta subunit	1	Y			Some Salmonella only	C	Energy production and conversion	COG2086	-	putative electron transfer protein beta subunit	Y	Y	Y	gi|16764217	STM0855 putative electron transfer flavoprotein beta subunit
SCUT6335	STM0856 putative electron transfer flavoprotein alpha subunit	1	Y			Some Salmonella only	C	Energy production and conversion	COG2025	-	putative electron transfer protein alpha subunit	Y	Y	Y	gi|16764218	STM0856 putative electron transfer flavoprotein alpha subunit
SCUT6336	STM0857 putative acyl-CoA dehydrogenase	1		Y		Some Salmonella only	I	Lipid metabolism	COG1960	-	putative acyl-CoA dehydrogenase	N	N	N	gi|16764219	STM0857 putative acyl-CoA dehydrogenase
SCUT6337	STM0858 putative dehydrogenase (flavoproteins)	1	Y			Some Salmonella only	C	Energy production and conversion	COG0644	-	putative dehydrogenase	Y	Y	Y	gi|16764220	STM0858 putative dehydrogenase (flavoproteins)
SCUT6338	STM0859 putative transcriptional regulator, LysR family	1	Y			Some Salmonella only	K	Transcription	COG0583	-	putative transcriptional regulator	Y	Y	Y	gi|16764221	STM0859 putative transcriptional regulator, LysR family
SCUT6339	STM0860 putative inner membrane protein	1		Y		Other distributions	G	Carbohydrate transport and metabolism	COG2610	-	putative inner membrane protein	N	N	N	gi|16764222	STM0860 putative inner membrane protein
SCUT1831	STM0862 yliJ putative glutathione S-transferase	1	Y			All nine genomes?	O	Posttranslational modification, protein turnover, chaperones	COG0625	yliJ	putative glutathione S-transferase	Y	Y	Y	gi|16764224	STM0862 yliJ putative glutathione S-transferase
SCUT6341	STM0866 mdfA multidrug translocase	1	Y	Y	Y	All nine genomes	G	Carbohydrate transport and metabolism	COG0477	mdfA	multidrug translocase	Y	Y	Y	gi|16764228	STM0866 mdfA multidrug translocase
SCUT2739	STM0884 putative inner membrane protein; homology to SgaT from Vibrio	1		Y		Other distributions	S	Function unknown	COG3037	-	putative inner membrane protein	Y	Y	Y	gi|16764245	STM0884 putative inner membrane protein; homology to SgaT from Vibrio
SCUT2960	STM0885 putative inner membrane protein; homology to SgaT from Vibrio	1		Y		Other distributions	G	Carbohydrate transport and metabolism	COG3414	-	putative inner membrane protein	Y	Y	Y	gi|16764246	STM0885 putative inner membrane protein; homology to SgaT from Vibrio
SCUT10234	STM0907 Fels-1 prophage; putative chitinase	1		Y		Some Salmonella only	R	General function prediction only	COG3179	-	putative chitinase	Y	N	Y	gi|16764269	STM0907 Fels-1 prophage; putative chitinase
SCUT6361	STM0907 Fels-1 prophage; putative chitinase	1		Y		Some Salmonella only	R	General function prediction only	COG3179	-	putative chitinase	Y	N	Y	gi|16764269	STM0907 Fels-1 prophage; putative chitinase
SCUT6376	STM0927 Fels-1 prophage; putative tail assembly protein	1	Y			Some Salmonella only	-	Not in COGs	-	-	putative phage tail assembly protein	Y	Y	Y	gi|16764289	STM0927 Fels-1 prophage; putative tail assembly protein
SCUT9465	STM0927 Fels-1 prophage; putative tail assembly protein	1	Y			Some Salmonella only	-	Not in COGs	-	-	putative phage tail assembly protein	Y	Y	Y	gi|16764289	STM0927 Fels-1 prophage; putative tail assembly protein
SCUT10340	STM0943 cspD similar to CspA but not cold shock induced	1		Y		All nine genomes	K	Transcription	COG1278	cspD	stress response protein	Y	Y	Y	gi|16764305	STM0943 cspD similar to CspA but not cold shock induced
SCUT6023	STM0946 tnpA_1 IS200 transposase	1	Y			Some Salmonella only?	L	DNA replication, recombination and repair	COG1943	tnpA_1	transposase	Y	Y	Y	gi|16764308	STM0946 tnpA_1 IS200 transposase
SCUT9547	STM0946 tnpA_1 IS200 transposase	1	Y			Some Salmonella only?	L	DNA replication, recombination and repair	COG1943	tnpA_1	transposase	Y	Y	Y	gi|16764308	STM0946 tnpA_1 IS200 transposase
SCUT3158	STM0953|infA-STM0954	1		Y		All nine genomes	J	Translation, ribosomal structure and biogenesis	COG0361	infA	protein chain initiation factor IF-1	Y	Y	Y	gi|16764314	STM0953|infA-STM0954
SCUT2605	STM0961 lolA periplasmic protein effects translocation of lipoproteins from inner membrane to outer membrane	1		Y		All nine genomes	M	Cell envelope biogenesis, outer membrane	COG2834	lolA	periplasmic protein	Y	Y	Y	gi|16764322	STM0961 lolA periplasmic protein effects translocation of lipoproteins from inner membrane to outer membrane
SCUT6397	STM0972 sopD2 homologous to secreted protein sopD	1	Y	Y	Y	S. enterica only?	-	Not in COGs	-	-	SopD-like protein	Y	Y	Y	gi|16764332	STM0972 sopD2 homologous to secreted protein sopD
SCUT1912	STM0974 focA putative FNT family, formate transporter (formate channel 1)	1	Y	Y	Y	All nine genomes	P	Inorganic ion transport and metabolism	COG2116	focA	putative formate transporter	Y	Y	Y	gi|16764334	STM0974 focA putative FNT family, formate transporter (formate channel 1)
SCUT2881	STM1002 putatiave diaminopropionate ammonia lyase	1	Y	Y	Y	Other distributions	E	Amino acid transport and metabolism	COG1171	-	putative diaminopropionate ammonia lyase	Y	Y	Y	gi|16764362	STM1002 putatiave diaminopropionate ammonia lyase
SCUT2419	STM1003 putative transcriptional regulator, Lrp family	1		Y		Subspecies 1 only?	E	Amino acid transport and metabolism	COG1115	-	putative transcriptional regulator	Y	Y	Y	gi|16764363	STM1003 putative transcriptional regulator, Lrp family
SCUT10042	STM1026 gtgA Gifsy-2 prophage	1	Y			Some Salmonella only	-	Not in COGs	-	-	hypothetical protein	Y	Y	Y	gi|16764386	STM1026 gtgA Gifsy-2 prophage
SCUT5982	STM1026 gtgA Gifsy-2 prophage	1	Y			Some Salmonella only	-	Not in COGs	-	-	hypothetical protein	Y	Y	Y	gi|16764386	STM1026 gtgA Gifsy-2 prophage
SCUT10043	STM1026_int_STM1027-STM1027	1	Y			Some Salmonella only	-	Not in COGs	-	-	hypothetical protein	Y	Y	Y	gi|16764386	STM1026_int_STM1027-STM1027
SCUT6402	STM1044 sodC1 Gifsy-2 prophage: superoxide dismutase precursor (Cu-Zn)	1		Y		Some Salmonella only	P	Inorganic ion transport and metabolism	COG2032	sodC	superoxide dismutase precursor	Y	Y	Y	gi|16764404	STM1044 sodC1 Gifsy-2 prophage: superoxide dismutase precursor (Cu-Zn)
SCUT6407	STM1050 tfaT Gifsy-2 prophage; tail fiber assembly like-protein	1	Y			Other distributions	-	Not in COGs	-	-	tail fiber assembly like-protein	Y	Y	Y	gi|16764410	STM1050 tfaT Gifsy-2 prophage; tail fiber assembly like-protein
SCUT3126	STM1051 sseI Gifsy-2 prophage; putative type III secreted protein	1	Y	Y	Y	Some or all Salmonella only	-	Not in COGs	-	sseI	secreted effector protein	Y	N	Y	gi|16764411	STM1051 sseI Gifsy-2 prophage; putative type III secreted protein
SCUT6414	STM1069 ycbG putative cytoplasmic protein	1		Y		All nine genomes?	S	Function unknown	COG3120	ycbG	putative cytoplasmic protein	Y	Y	Y	gi|16764428	STM1069 ycbG putative cytoplasmic protein
SCUT9907	STM1069 ycbG putative cytoplasmic protein	1	Y	Y	Y	All nine genomes?	S	Function unknown	COG3120	ycbG	putative cytoplasmic protein	Y	Y	Y	gi|16764428	STM1069 ycbG putative cytoplasmic protein
SCUT6417	STM1074 yccF putative inner membrane protein	1	Y			All nine genomes	S	Function unknown	COG3304	yccF	putative inner membrane protein	Y	Y	Y	gi|16764433	STM1074 yccF putative inner membrane protein
SCUT6426	STM1094 pipD Pathogenicity island encoded protein: SPI3	1	Y	Y	Y	All Salmonella only	E	Amino acid transport and metabolism	COG4690	pipD	pathogenicity island-encoded protein D	Y	N	Y	gi|16764452	STM1094 pipD Pathogenicity island encoded protein: SPI3
SCUT6427	STM1095 copS Copper resistance; histidine kinase	1	Y	Y	Y	All Salmonella only	T	Signal transduction mechanisms	COG0642	copS	copper resistance protein	Y	Y	Y	gi|16764453	STM1095 copS Copper resistance; histidine kinase
SCUT2308	STM1101 hpaG 4-hydroxyphenylacetate catabolism	1	Y			Other distributions	Q	Secondary metabolites biosynthesis, transport and catabolism	COG0179	hpaG	4-hydroxyphenylacetate catabolism	Y	Y	Y	gi|16764459	STM1101 hpaG 4-hydroxyphenylacetate catabolism
SCUT6434	STM1109 putative periplasmic protein	1		Y		All Salmonella only	R	General function prediction only	COG1234	-	putative periplasmic protein	Y	Y	Y	gi|16764467	STM1109 putative periplasmic protein
SCUT2416	STM1131 putative outer membrane protein	1	Y			S. enterica only	-	Not in COGs	-	-	putative outer membrane protein	Y	Y	Y	gi|16764488	STM1131 putative outer membrane protein
SCUT6447	STM1140 csgF curli production assembly/transport component, 2nd curli operon	1	Y	Y	Y	Other distributions	-	Not in COGs	-	csgF	curli production assembly/transport component	Y	N	Y	gi|16764496	STM1140 csgF curli production assembly/transport component, 2nd curli operon
SCUT6448	STM1141 csgE curli production assembly/transport component, 2nd curli operon	1		Y		Other distributions	-	Not in COGs	-	csgE	curli production assembly/transport component	Y	Y	Y	gi|16764497	STM1141 csgE curli production assembly/transport component, 2nd curli operon
SCUT6449	STM1142 csgD putative transcriptional regulator (LuxR/UhpA family)	1	Y	Y	Y	Other distributions	K	Transcription	COG2771	csgD	putative transcriptional regulator	Y	Y	Y	gi|16764498	STM1142 csgD putative transcriptional regulator (LuxR/UhpA family)
SCUT6452	STM1145 csgC putative curli production protein	1	Y	Y	Y	Other distributions	-	Not in COGs	-	csgC	putative curli production protein precursor	Y	Y	Y	gi|16764501	STM1145 csgC putative curli production protein
SCUT6459	STM1160 solA putative sarcosine oxidase	1	Y	Y	Y	All nine genomes?	E	Amino acid transport and metabolism	COG0665	solA	putative sarcosine oxidase	Y	Y	Y	gi|16764516	STM1160 solA putative sarcosine oxidase
SCUT6506	STM1238 icdA isocitrate dehydrogenase in e14 prophage, specific for NADP+	1		Y		All nine genomes	C	Energy production and conversion	COG0538	icdA	isocitrate dehydrogenase	Y	Y	Y	gi|16764593	STM1238 icdA isocitrate dehydrogenase in e14 prophage, specific for NADP+
SCUT8928	STM1246 pagC PhoP regulated: reduced macrophage survival	1	Y	Y	Y	All Salmonella only	M	Cell envelope biogenesis, outer membrane	COG3637	pagC	virulence membrane protein PAGC precursor	Y	Y	Y	gi|16764600	STM1246 pagC PhoP regulated: reduced macrophage survival
SCUT2152	STM1263 putative periplasmic protein	1	Y			Other distributions	R	General function prediction only	COG3443	-	putative periplasmic protein	Y	Y	Y	gi|16764614	STM1263 putative periplasmic protein
SCUT2266	STM1271 yeaR putative cytoplasmic protein	1	Y			Other distributions	P	Inorganic ion transport and metabolism	COG3615	yeaR	putative cytoplasmic protein	Y	Y	Y	gi|16764622	STM1271 yeaR putative cytoplasmic protein
SCUT9694	STM1271 yeaR putative cytoplasmic protein	1	Y			Other distributions	P	Inorganic ion transport and metabolism	COG3615	yeaR	putative cytoplasmic protein	Y	Y	Y	gi|16764622	STM1271 yeaR putative cytoplasmic protein
SCUT6520	STM1273 putative nitric oxide reductase	1		Y		All Salmonella only	-	Not in COGs	-	-	putative nitric oxide reductase	Y	Y	Y	gi|16764624	STM1273 putative nitric oxide reductase
SCUT10190	STM1280 yeaL putative inner membrane protein	1		Y		All nine genomes	S	Function unknown	COG2707	yeaL	putative inner membrane protein	Y	Y	Y	gi|16764631	STM1280 yeaL putative inner membrane protein
SCUT6526	STM1283 yeaJ putative Methyl-accepting chemotaxis protein; Diguanylate cyclase/phosphodiesterase domain 1	1	Y	Y	Y	Other distributions	T	Signal transduction mechanisms	COG2199	yeaJ	putative methyl-accepting chemotaxis protein	Y	Y	Y	gi|16764634	STM1283 yeaJ putative Methyl-accepting chemotaxis protein; Diguanylate cyclase/phosphodiesterase domain 1
SCUT2171	STM1312 celA PTS family, sugar specific enzyme IIB for cellobiose, arbutin, and salicin	1	Y	Y	Y	All nine genomes	G	Carbohydrate transport and metabolism	COG1440	celA	sugar-specific enzyme IIB	Y	Y	Y	gi|16764663	STM1312 celA PTS family, sugar specific enzyme IIB for cellobiose, arbutin, and salicin
SCUT6556	STM1343 nlpC lipoprotein	1	Y	Y	Y	All nine genomes	M	Cell envelope biogenesis, outer membrane	COG0791	nlpC	lipoprotein	Y	Y	Y	gi|16764694	STM1343 nlpC lipoprotein
SCUT6560	STM1351|ydiT-STM1352|ydiS	1	Y	Y	Y	Other distributions	C	Energy production and conversion	COG2440	ydiT	putative ferredoxin	Y	Y	Y	gi|16764702	STM1351|ydiT-STM1352|ydiS
SCUT1947	STM1364 ydiK putative permease	1	Y	Y	Y	All nine genomes	R	General function prediction only	COG0628	ydiK	putative permease	Y	Y	Y	gi|16764714	STM1364 ydiK putative permease
SCUT6580	STM1380 orf32 putative hydrolase or acyltransferase	1		Y		Some Salmonella only	R	General function prediction only	COG0596	orf32	putative proline iminopeptidase	N	Y	N	gi|16764730	STM1380 orf32 putative hydrolase or acyltransferase
SCUT6581	STM1381 orf245 putative cytoplasmic protein	1	Y			Some Salmonella only	-	Not in COGs	-	orf245	putative cytoplasmic protein	Y	Y	Y	gi|16764731	STM1381 orf245 putative cytoplasmic protein
SCUT6585	STM1391 ssrB Secretion system regulator: transcriptonal activator, homologous with degU/uvrY/bvgA	1		Y		Some or all Salmonella only	T	Signal transduction mechanisms	COG2197	ssrB	transcriptional activator	Y	Y	Y	gi|16764741	STM1391 ssrB Secretion system regulator: transcriptonal activator, homologous with degU/uvrY/bvgA
SCUT9062	STM1392 ssrA Secretion system regulator:Sensor component	1	Y	Y	Y	S. enterica only	T	Signal transduction mechanisms	COG0642	ssrA	sensor kinase	Y	Y	Y	gi|16764742	STM1392 ssrA Secretion system regulator:Sensor component
SCUT8957	STM1393 ssaB Secretion system apparatus	1	Y	Y	Y	Some or all Salmonella only	-	Not in COGs	-	ssaB	secreted effector protein	Y	Y	Y	gi|16764743	STM1393 ssaB Secretion system apparatus
SCUT10238	STM1394 ssaC Secretion system apparatus	1	Y	Y	Y	S. enterica only	N	Cell motility and secretion	COG1450	ssaC	outer membrane secretin precursor	Y	Y	Y	gi|16764744	STM1394 ssaC Secretion system apparatus
SCUT6587	STM1394 ssaC Secretion system apparatus	1	Y	Y	Y	S. enterica only	N	Cell motility and secretion	COG1450	ssaC	outer membrane secretin precursor	Y	Y	Y	gi|16764744	STM1394 ssaC Secretion system apparatus
SCUT9179	STM1394 ssaC Secretion system apparatus	1	Y	Y	Y	S. enterica only	N	Cell motility and secretion	COG1450	ssaC	outer membrane secretin precursor	Y	Y	Y	gi|16764744	STM1394 ssaC Secretion system apparatus
SCUT10199	STM1395 ssaD Secretion system apparatus	1	Y	Y	Y	Some or all Salmonella only	-	Not in COGs	-	ssaD	virulence protein	Y	Y	Y	gi|16764745	STM1395 ssaD Secretion system apparatus
SCUT6588	STM1395 ssaD Secretion system apparatus	1	Y			Some or all Salmonella only	-	Not in COGs	-	ssaD	virulence protein	Y	Y	Y	gi|16764745	STM1395 ssaD Secretion system apparatus
SCUT9107	STM1395 ssaD Secretion system apparatus	1	Y	Y	Y	Some or all Salmonella only	-	Not in COGs	-	ssaD	virulence protein	Y	Y	Y	gi|16764745	STM1395 ssaD Secretion system apparatus
SCUT9126	STM1395 ssaD Secretion system apparatus	1	Y			Some or all Salmonella only	-	Not in COGs	-	ssaD	virulence protein	Y	Y	Y	gi|16764745	STM1395 ssaD Secretion system apparatus
SCUT10374	STM1396 ssaE Secretion system effector	1	Y	Y	Y	S. enterica only?	-	Not in COGs	-	ssaE	secretion system effector	Y	Y	Y	gi|16764746	STM1396 ssaE Secretion system effector
SCUT9060	STM1397 sseA Secretion system effector	1	Y	Y	Y	S. enterica only?	-	Not in COGs	-	sseA	secretion system chaperone protein	Y	Y	Y	gi|16764747	STM1397 sseA Secretion system effector
SCUT6590	STM1398 sseB Secretion system effector	1	Y	Y	Y	Some or all Salmonella only	-	Not in COGs	-	sseB	translocation machinery component	Y	Y	Y	gi|16764748	STM1398 sseB Secretion system effector
SCUT9233	STM1402 sseE Secretion system effector	1		Y		S. enterica only?	-	Not in COGs	-	sseE	secreted effector protein	Y	Y	Y	gi|16764752	STM1402 sseE Secretion system effector
SCUT6595	STM1409 ssaJ Secretion system apparatus: homology with the yscJ/mxiJ/prgK family of lipoproteins	1		Y		S. enterica only	U	Intracellular trafficking and secretion	COG4669	ssaJ	needle complex inner membrane lipoprotein	Y	Y	Y	gi|16764759	STM1409 ssaJ Secretion system apparatus: homology with the yscJ/mxiJ/prgK family of lipoproteins
SCUT9133	STM1409 ssaJ Secretion system apparatus: homology with the yscJ/mxiJ/prgK family of lipoproteins	1		Y		S. enterica only	U	Intracellular trafficking and secretion	COG4669	ssaJ	needle complex inner membrane lipoprotein	Y	Y	Y	gi|16764759	STM1409 ssaJ Secretion system apparatus: homology with the yscJ/mxiJ/prgK family of lipoproteins
SCUT9112	STM1412 ssaL Secretion system apparatus	1		Y		S. enterica only	-	Not in COGs	-	ssaL	type III secretion system apparatus protein	Y	Y	Y	gi|16764762	STM1412 ssaL Secretion system apparatus
SCUT6599	STM1415 ssaN Secretion system apparatus: homology with the YscN family of proteins	1	Y	Y	Y	S. enterica only	N	Cell motility and secretion	COG1157	ssaN	needle complex ATPase	Y	Y	Y	gi|16764765	STM1415 ssaN Secretion system apparatus: homology with the YscN family of proteins
SCUT10183	STM1416 ssaO Secretion system apparatus	1		Y		Some or all Salmonella only	-	Not in COGs	-	ssaO	type III secretion system apparatus protein	Y	Y	Y	gi|16764766	STM1416 ssaO Secretion system apparatus
SCUT6602	STM1418 ssaQ Secretion system apparatus	1		Y		S. enterica only	N	Cell motility and secretion	COG1886	ssaQ	needle complex export protein	Y	Y	Y	gi|16764768	STM1418 ssaQ Secretion system apparatus
SCUT6604	STM1422 ssaU Secretion system apparatus: homology with YscU of the secretion system of Yersinia	1	Y	Y	Y	S. enterica only	U	Intracellular trafficking and secretion	COG4792	ssaU	type III secretion system apparatus protein	Y	Y	Y	gi|16764772	STM1422 ssaU Secretion system apparatus: homology with YscU of the secretion system of Yersinia
SCUT6619	STM1459 putative oxidoreductase, inner membrane protein	1	Y			All nine genomes	C	Energy production and conversion	COG4657	-	putative oxidoreductase	Y	Y	Y	gi|16764807	STM1459 putative oxidoreductase, inner membrane protein
SCUT2887	STM1465 malX pseudogene; frameshift	1		Y		All nine genomes						N	N	N		STM1465 malX pseudogene; frameshift
SCUT6633	STM1482 ydgF putative membrane transporter of cations and cationic drugs	1	Y	Y	Y	All nine genomes	P	Inorganic ion transport and metabolism	COG2076	ydgF	putative cationic transporter	Y	Y	Y	gi|16764827	STM1482 ydgF putative membrane transporter of cations and cationic drugs
SCUT6640	STM1501 ynfC putative inner membrane lipoprotein	1		Y		Other distributions	-	Not in COGs	-	ynfC	putative inner membrane lipoprotein	Y	Y	Y	gi|16764846	STM1501 ynfC putative inner membrane lipoprotein
SCUT9593	STM1512 dcp dipeptidyl carboxypeptidase II	1	Y			Other distributions	E	Amino acid transport and metabolism	COG0339	dcp	dipeptidyl carboxypeptidase II	Y	Y	Y	gi|16764857	STM1512 dcp dipeptidyl carboxypeptidase II
SCUT9042	STM1519 marA transcriptional activator of defense systems (AraC/XylS family), multiple antibiotic resistance protein	1		Y		All nine genomes						Y	Y	Y	gi|39546319	STM1519 marA transcriptional activator of defense systems (AraC/XylS family), multiple antibiotic resistance protein
SCUT7518	STM1530 putative outer membrane protein	1		Y		Some Salmonella only	M	Cell envelope biogenesis, outer membrane	COG3203	-	putative outer membrane protein	Y	Y	Y	gi|16764875	STM1530 putative outer membrane protein
SCUT2060	STM1543 putative transport protein	1	Y			Some Salmonella only	G	Carbohydrate transport and metabolism	COG0477	-	putative transport protein	Y	Y	Y	gi|16764888	STM1543 putative transport protein
SCUT9605	STM1543 putative transport protein	1	Y			Some Salmonella only	G	Carbohydrate transport and metabolism	COG0477	-	putative transport protein	Y	Y	Y	gi|16764888	STM1543 putative transport protein
SCUT7526	STM1549 putative translation initiation inhibitor	1	Y	Y	Y	Other distributions	J	Translation, ribosomal structure and biogenesis	COG0251	-	putative translation initiation inhibitor	N	N	N	gi|16764894	STM1549 putative translation initiation inhibitor
SCUT7527	STM1551 putative cytoplasmic protein	1	Y			Some Salmonella only?	D	Cell division and chromosome partitioning	COG2161	-	putative cytoplasmic protein	Y	Y	Y	gi|16764896	STM1551 putative cytoplasmic protein
SCUT7530	STM1554 putative coiled-coil protein	1		Y		Some Salmonella only?	-	Not in COGs	-	-	putative coiled-coil protein	Y	N	Y	gi|16764898	STM1554 putative coiled-coil protein
SCUT2675	STM1557 putative aminotransferase	1	Y			Some Salmonella only	E	Amino acid transport and metabolism	COG1168	-	putative aminotransferase	Y	Y	Y	gi|16764901	STM1557 putative aminotransferase
SCUT7536	STM1564 yddX putative cytoplasmic protein	1	Y	Y	Y	Other distributions	-	Not in COGs	-	yddX	putative cytoplasmic protein	Y	Y	Y	gi|16764908	STM1564 yddX putative cytoplasmic protein
SCUT2067	STM1571 yddG putative permease	1	Y			Other distributions	G	Carbohydrate transport and metabolism	COG0697	yddG	putative permease	N	Y	N	gi|16764915	STM1571 yddG putative permease
SCUT2097	STM1582 nhoA putative arylamine N-acetyltransferase	1		Y		Other distributions	Q	Secondary metabolites biosynthesis, transport and catabolism	COG2162	nhoA	putative arylamine N-acetyltransferase	Y	Y	Y	gi|16764926	STM1582 nhoA putative arylamine N-acetyltransferase
SCUT7545	STM1583 putative cytoplasmic protein	1	Y	Y	Y	Some Salmonella only	-	Not in COGs	-	-	putative cytoplasmic protein	Y	Y	Y	gi|16764927	STM1583 putative cytoplasmic protein
SCUT7547	STM1585 putative outer membrane lipoprotein	1		Y		Other distributions	-	Not in COGs	-	-	putative outer membrane lipoprotein	Y	Y	Y	gi|16764929	STM1585 putative outer membrane lipoprotein
SCUT10028	STM1589 yncB putative NADP-dependent oxidoreductase	1	Y	Y	Y	All nine genomes?	R	General function prediction only	COG2130	yncB	putative NADP-dependent oxidoreductase	Y	Y	Y	gi|16764933	STM1589 yncB putative NADP-dependent oxidoreductase
SCUT1737	STM1589 yncB putative NADP-dependent oxidoreductase	1		Y		All nine genomes?	R	General function prediction only	COG2130	yncB	putative NADP-dependent oxidoreductase	Y	Y	Y	gi|16764933	STM1589 yncB putative NADP-dependent oxidoreductase
SCUT7566	STM1616 putative Sugar Specific PTS Enzyme II	1		Y		Other distributions	G	Carbohydrate transport and metabolism	COG1762	-	putative sugar-specific PTS enzyme II	Y	Y	Y	gi|16764960	STM1616 putative Sugar Specific PTS Enzyme II
SCUT2439	STM1619 cryptic aminoglycoside resistance gene	1		Y		Some Salmonella only	K	Transcription	COG0454	-	cryptic aminoglycoside resistance gene	Y	Y	Y	gi|16764963	STM1619 cryptic aminoglycoside resistance gene
SCUT2892	STM1631 sseJ Salmonella translocated effector: regulated by SPI-2	1	Y	Y	Y	Some Salmonella only	I	Lipid metabolism	COG3240	sseJ	secreted effector protein	Y	Y	Y	gi|16764975	STM1631 sseJ Salmonella translocated effector: regulated by SPI-2
SCUT3088	STM1633 putative periplasmic binding protein	1		Y		Some Salmonella only	E	Amino acid transport and metabolism	COG0834	-	putative periplasmic binding protein	Y	Y	Y	gi|16764977	STM1633 putative periplasmic binding protein
SCUT2377	STM1652 ynaF putative universal stress protein	1	Y			All nine genomes	T	Signal transduction mechanisms	COG0589	ynaF	putative universal stress protein	Y	Y	Y	gi|16764996	STM1652 ynaF putative universal stress protein
SCUT7592	STM1667 putative thiol peroxidase	1		Y		All Salmonella only?	O	Posttranslational modification, protein turnover, chaperones	COG2077	-	putative thiol peroxidase	Y	Y	Y	gi|16765010	STM1667 putative thiol peroxidase
SCUT7593	STM1669 homology to invasin C of Yersinia; intimin	1	Y	Y	Y	All Salmonella only?	-	Not in COGs	-	-	invasin-like protein	Y	Y	Y	gi|16765012	STM1669 homology to invasin C of Yersinia; intimin
SCUT2585	STM1670 putative serine/threonine protein kinase	1		Y		All Salmonella only?	-	Not in COGs	-	-	putative lipoprotein	Y	Y	Y	gi|16765013	STM1670 putative serine/threonine protein kinase
SCUT7607	STM1703|yciR_int_STM1704|yciT	1		Y		Other distributions	T	Signal transduction mechanisms	COG2199	yciR	putative diguanylate cyclase/phosphodiesterase	Y	Y	Y	gi|16765047	STM1703|yciR_int_STM1704|yciT
SCUT2049	STM1704 yciT putative regulatory protein, deoR family	1		Y		All nine genomes?	K	Transcription	COG1349	yciT	putative regulatory protein	Y	Y	Y	gi|16765048	STM1704 yciT putative regulatory protein, deoR family
SCUT7608	STM1706 yciH putative translation initiation factor SUI1	1	Y	Y	Y	All nine genomes?	J	Translation, ribosomal structure and biogenesis	COG0023	yciH	putative translation initiation factor	Y	Y	Y	gi|16765050	STM1706 yciH putative translation initiation factor SUI1
SCUT7620	STM1728 yciG putative cytoplasmic protein	1	Y			All nine genomes?	R	General function prediction only	COG3729	yciG	putative cytoplasmic protein	Y	Y	Y	gi|16765072	STM1728 yciG putative cytoplasmic protein
SCUT2629	STM1730 yciE putative cytoplasmic protein	1		Y		All nine genomes	S	Function unknown	COG3685	yciE	putative cytoplasmic protein	Y	Y	Y	gi|16765074	STM1730 yciE putative cytoplasmic protein
SCUT7627	STM1741 putative voltage-gated potassium channel	1		Y		Other distributions	P	Inorganic ion transport and metabolism	COG1226	-	putative voltage-gated potassium channel	Y	Y	Y	gi|16765085	STM1741 putative voltage-gated potassium channel
SCUT7668	STM1816 minE cell division topological specificity factor, reverses MinC inhibition of FtsZ ring formation	1		Y		All nine genomes?	D	Cell division and chromosome partitioning	COG0851	minE	cell division topological specificity factor	Y	Y	Y	gi|16765157	STM1816 minE cell division topological specificity factor, reverses MinC inhibition of FtsZ ring formation
SCUT9896	STM1816 minE cell division topological specificity factor, reverses MinC inhibition of FtsZ ring formation	1		Y		All nine genomes?	D	Cell division and chromosome partitioning	COG0851	minE	cell division topological specificity factor	Y	Y	Y	gi|16765157	STM1816 minE cell division topological specificity factor, reverses MinC inhibition of FtsZ ring formation
SCUT2355	STM1818 fadD acyl-CoA synthetase (long-chain-fatty-acid--CoA ligase)	1	Y	Y	Y	All nine genomes	I	Lipid metabolism	COG0318	fadD	acyl-CoA synthetase	Y	Y	Y	gi|16765159	STM1818 fadD acyl-CoA synthetase (long-chain-fatty-acid--CoA ligase)
SCUT7681	STM1837 cspC cold shock protein, multicopy suppresses mukB mutants, putative regulator	1	Y	Y	Y	All nine genomes?	K	Transcription	COG1278	cspC	cold shock protein	Y	Y	Y	gi|16765178	STM1837 cspC cold shock protein, multicopy suppresses mukB mutants, putative regulator
SCUT7689	STM1851 putative cytoplasmic protein	1		Y		All nine genomes	-	Not in COGs	-	-	putative cytoplasmic protein	Y	Y	Y	gi|16765192	STM1851 putative cytoplasmic protein
SCUT3006	STM1855 sopE2 TypeIII-secreted protein effector: invasion-associated protein	1	Y			Some or all Salmonella only	-	Not in COGs	-	sopE2	type III-secreted effector protein	Y	Y	Y	gi|16765196	STM1855 sopE2 TypeIII-secreted protein effector: invasion-associated protein
SCUT2814	STM1862 pagO PhoPQ-activated gene; predicted integral membrane protein	1	Y	Y	Y	Subspecies 1 only	G	Carbohydrate transport and metabolism	COG0697	pagO	integral membrane protein	Y	Y	Y	gi|16765203	STM1862 pagO PhoPQ-activated gene; predicted integral membrane protein
SCUT7692	STM1868 mig-3 Homology to phage-tail assembly proteins	1	Y			Some Salmonella only	R	General function prediction only	COG2110	mig-3	phage-tail assembly-like protein	Y	Y	Y	gi|16765208	STM1868 mig-3 Homology to phage-tail assembly proteins
SCUT7696	STM1871 putative phage integrase protein	1		Y		Some Salmonella only						N	N	N		STM1871 putative phage integrase protein
SCUT1733	STM1896 putative cytoplasmic protein	1	Y	Y	Y	S. typhimurium only	-	Not in COGs	-	-	putative cytoplasmic protein	N	N	N	gi|16765238	STM1896 putative cytoplasmic protein
SCUT10066	STM1934 putative outer membrane lipoprotein	1	Y	Y	Y	All Salmonella only	-	Not in COGs	-	-	putative outer membrane lipoprotein	Y	Y	Y	gi|16765275	STM1934 putative outer membrane lipoprotein
SCUT7736	STM1934 putative outer membrane lipoprotein	1	Y	Y	Y	All Salmonella only	-	Not in COGs	-	-	putative outer membrane lipoprotein	Y	Y	Y	gi|16765275	STM1934 putative outer membrane lipoprotein
SCUT10297	STM1939 putative glucose-6-phosphate dehydrogenase	1		Y		Some or all Salmonella only	-	Not in COGs	-	-	putative glucose-6-phosphate dehydrogenase	Y	Y	Y	gi|16765280	STM1939 putative glucose-6-phosphate dehydrogenase
SCUT9145	STM1954 fliY putative periplasmic binding transport protein	1	Y			All nine genomes	E	Amino acid transport and metabolism	COG0834	fliY	putative periplasmic binding transport protein	Y	Y	Y	gi|16765292	STM1954 fliY putative periplasmic binding transport protein
SCUT7777	STM1995 ompS1 putative porin	1		Y		All nine genomes	M	Cell envelope biogenesis, outer membrane	COG3203	ompS	putative porin	Y	Y	Y	gi|16765331	STM1995 ompS1 putative porin
SCUT7780	STM2008 putative periplasmic protein	1		Y		Some Salmonella only	-	Not in COGs	-	-	putative periplasmic protein	N	N	N	gi|16765340	STM2008 putative periplasmic protein
SCUT1864	STM2015 erfK putative periplasmic protein	1		Y		All nine genomes?	S	Function unknown	COG1376	erfK	putative periplasmic protein	Y	Y	Y	gi|16765345	STM2015 erfK putative periplasmic protein
SCUT2511	STM2019 cbiP synthesis of vitamin B12 adenosyl cobalamide precursor	1		Y		Other distributions	H	Coenzyme metabolism	COG1492	cbiP	vitamin B12 biosynthetic protein	Y	Y	Y	gi|16765349	STM2019 cbiP synthesis of vitamin B12 adenosyl cobalamide precursor
SCUT9729	STM2040 pduC Propanediol utilization: dehydratase, large subunit	1	Y			Other distributions	Q	Secondary metabolites biosynthesis, transport and catabolism	COG4909	pduC	propanediol dehydratase large subunit	Y	Y	Y	gi|16765370	STM2040 pduC Propanediol utilization: dehydratase, large subunit
SCUT7821	STM2080 udg UDP-glucose/GDP-mannose dehydrogenase	1	Y	Y	Y	All nine genomes	M	Cell envelope biogenesis, outer membrane	COG1004	udg	UDP-glucose/GDP-mannose dehydrogenase	Y	Y	Y	gi|16765410	STM2080 udg UDP-glucose/GDP-mannose dehydrogenase
SCUT7823	STM2082 rfbP LPS side chain defect: bifunctional enzyme: undecaprenol-phosphate galactosephosphotransferase, and O-antigen transfer	1	Y	Y	Y	Subspecies 1 only	M	Cell envelope biogenesis, outer membrane	COG2148	rfbP	undecaprenol-phosphate galactosephosphotransferase/O-antigen transferase	Y	Y	Y	gi|16765412	STM2082 rfbP LPS side chain defect: bifunctional enzyme: undecaprenol-phosphate galactosephosphotransferase, and O-antigen transfer
SCUT7826	STM2085 rfbN LPS side chain defect: rhamnosyl transferase	1		Y		Subspecies 1 only	M	Cell envelope biogenesis, outer membrane	COG0463	rfbN	rhamnosyl transferase	Y	Y	Y	gi|16765415	STM2085 rfbN LPS side chain defect: rhamnosyl transferase
SCUT7827	STM2087 rfbV LPS side chain defect: abequosyltransferase	1		Y		Some Salmonella only	M	Cell envelope biogenesis, outer membrane	COG0463	rfbV	abequosyltransferase	Y	Y	Y	gi|16765417	STM2087 rfbV LPS side chain defect: abequosyltransferase
SCUT7828	STM2088 rfbX LPS side chain defect: putative O-antigen transferase	1		Y		Some Salmonella only	R	General function prediction only	COG2244	rfbX	putative O-antigen transferase	Y	Y	Y	gi|16765418	STM2088 rfbX LPS side chain defect: putative O-antigen transferase
SCUT7830	STM2091 rfbG LPS side chain defect: CDP glucose 4,6-dehydratase	1		Y		Subspecies 1 only	M	Cell envelope biogenesis, outer membrane	COG0451	rfbG	CDP glucose 4,6-dehydratase	Y	Y	Y	gi|16765421	STM2091 rfbG LPS side chain defect: CDP glucose 4,6-dehydratase
SCUT7831	STM2092 rfbF LPS side chain defect: glucose-1-phosphate cytidylyltransferase	1		Y		Subspecies 1 only	M	Cell envelope biogenesis, outer membrane	COG1208	rfbF	glucose-1-phosphate cytidylyltransferase	Y	Y	Y	gi|16765422	STM2092 rfbF LPS side chain defect: glucose-1-phosphate cytidylyltransferase
SCUT7832	STM2093 rfbI LPS side chain defect: CDP-6-deoxy-delta3,4-glucoseen reductase	1		Y		Subspecies 1 only	H	Coenzyme metabolism	COG0543	rfbI	CDP-6-deoxy-delta3,4-glucose reductase	Y	Y	Y	gi|16765423	STM2093 rfbI LPS side chain defect: CDP-6-deoxy-delta3,4-glucoseen reductase
SCUT7833	STM2094 rfbC dTDP-4,deoxyrhamnose 3,5 epimerase	1	Y	Y	Y	Subspecies 1 only?	M	Cell envelope biogenesis, outer membrane	COG1898	rfbC	dTDP-4,deoxyrhamnose 3,5 epimerase	Y	Y	Y	gi|16765424	STM2094 rfbC dTDP-4,deoxyrhamnose 3,5 epimerase
SCUT9566	STM2094 rfbC dTDP-4,deoxyrhamnose 3,5 epimerase	1	Y	Y	Y	Subspecies 1 only?	M	Cell envelope biogenesis, outer membrane	COG1898	rfbC	dTDP-4,deoxyrhamnose 3,5 epimerase	Y	Y	Y	gi|16765424	STM2094 rfbC dTDP-4,deoxyrhamnose 3,5 epimerase
SCUT7834	STM2095 rfbA dTDP-glucose pyrophosphorylase	1	Y	Y	Y	Other distributions	M	Cell envelope biogenesis, outer membrane	COG1209	rfbA	dTDP-glucose pyrophosphorylase	Y	Y	Y	gi|16765425	STM2095 rfbA dTDP-glucose pyrophosphorylase
SCUT7836	STM2097 rfbB dTDP-glucose 4,6 dehydratase	1	Y			Other distributions	M	Cell envelope biogenesis, outer membrane	COG1088	rfbB	dTDP-glucose 4,6-dehydratase	Y	Y	Y	gi|16765427	STM2097 rfbB dTDP-glucose 4,6 dehydratase
SCUT7837	STM2098 galF putative glucose-1-phosphate uridylyltransferase (UDP-glucose pyrophosphorylase), non-catalytic subunit	1	Y	Y	Y	All nine genomes	M	Cell envelope biogenesis, outer membrane	COG1210	galF	putative glucose-1-phosphate uridylyltransferase subunit	Y	Y	Y	gi|16765428	STM2098 galF putative glucose-1-phosphate uridylyltransferase (UDP-glucose pyrophosphorylase), non-catalytic subunit
SCUT7838	STM2099 wcaM putative colanic acid biosynthesis protein	1	Y	Y	Y	Other distributions	-	Not in COGs	-	wcaM	putative colanic acid biosynthetic protein	Y	Y	Y	gi|16765429	STM2099 wcaM putative colanic acid biosynthesis protein
SCUT7858	STM2119 yegH putative inner membrane protein	1		Y		All nine genomes	R	General function prediction only	COG1253	yegH	putative inner membrane protein	Y	Y	Y	gi|16765449	STM2119 yegH putative inner membrane protein
SCUT7874	STM2136 yegQ putative protease	1	Y	Y	Y	All nine genomes	O	Posttranslational modification, protein turnover, chaperones	COG0826	yegQ	putative protease	Y	Y	Y	gi|16765465	STM2136 yegQ putative protease
SCUT7875	STM2137 sseK2 putative cytoplasmic protein	1	Y	Y	Y	Some Salmonella only	-	Not in COGs	-	-	putative cytoplasmic protein	N	Y	N	gi|16765466	STM2137 sseK2 putative cytoplasmic protein
SCUT7887	STM2149 stcD putative outer membrane lipoprotein	1	Y	Y	Y	Some Salmonella only	-	Not in COGs	-	stcD	putative outer membrane lipoprotein	Y	Y	Y	gi|16765478	STM2149 stcD putative outer membrane lipoprotein
SCUT9495	STM2149 stcD putative outer membrane lipoprotein	1	Y			Some Salmonella only	-	Not in COGs	-	stcD	putative outer membrane lipoprotein	Y	Y	Y	gi|16765478	STM2149 stcD putative outer membrane lipoprotein
SCUT7888	STM2150 stcC paral putative outer membrane protein	1	Y	Y	Y	Other distributions	N	Cell motility and secretion	COG3188	stcC	putative outer membrane protein	Y	Y	Y	gi|16765479	STM2150 stcC paral putative outer membrane protein
SCUT7904	STM2166 bglX beta-D-glucoside glucohydrolase, periplasmic	1	Y	Y	Y	All nine genomes	G	Carbohydrate transport and metabolism	COG1472	bglX	periplasmic beta-D-glucoside glucohydrolase	Y	Y	Y	gi|16765496	STM2166 bglX beta-D-glucoside glucohydrolase, periplasmic
SCUT7925	STM2187 yeiA putative dihydropyrimidine dehydrogenase	1	Y	Y	Y	Other distributions	F	Nucleotide transport and metabolism	COG0167	yeiA	putative dihydropyrimidine dehydrogenase	N	Y	N	gi|16765517	STM2187 yeiA putative dihydropyrimidine dehydrogenase
SCUT10154	STM2197 putative phosphoserine phosphatase	1	Y	Y	Y	All Salmonella only	E	Amino acid transport and metabolism	COG0560	-	putative phosphoserine phosphatase	Y	Y	Y	gi|16765527	STM2197 putative phosphoserine phosphatase
SCUT7936	STM2197 putative phosphoserine phosphatase	1		Y		All Salmonella only	E	Amino acid transport and metabolism	COG0560	-	putative phosphoserine phosphatase	Y	Y	Y	gi|16765527	STM2197 putative phosphoserine phosphatase
SCUT7947	STM2208 putative inner membrane protein	1		Y		Some or all Salmonella only	-	Not in COGs	-	-	putative inner membrane protein	Y	Y	Y	gi|16765538	STM2208 putative inner membrane protein
SCUT9870	STM2209 putative inner membrane protein	1		Y		Some or all Salmonella only	-	Not in COGs	-	-	putative inner membrane protein	Y	Y	Y	gi|16765539	STM2209 putative inner membrane protein
SCUT7948	STM2209_int_STM2210-STM2210	1		Y		Some or all Salmonella only	-	Not in COGs	-	-	putative inner membrane protein	Y	Y	Y	gi|16765539	STM2209_int_STM2210-STM2210
SCUT9689	STM2220 yejG putative cytoplasmic protein	1	Y			All nine genomes	-	Not in COGs	-	yejG	putative cytoplasmic protein	Y	Y	Y	gi|16765549	STM2220 yejG putative cytoplasmic protein
SCUT7969	STM2233 putative cytoplasmic protein	1	Y			Some Salmonella only	-	Not in COGs	-	-	putative cytoplasmic protein	Y	N	Y	gi|16765561	STM2233 putative cytoplasmic protein
SCUT9740	STM2233 putative cytoplasmic protein	1	Y			Some Salmonella only	-	Not in COGs	-	-	putative cytoplasmic protein	Y	N	Y	gi|16765561	STM2233 putative cytoplasmic protein
SCUT7974	STM2240_int_STM2241|sspH2	1		Y		Some Salmonella only	-	Not in COGs	-	-	putative cytoplasmic protein	N	N	N	gi|16765568	STM2240_int_STM2241|sspH2
SCUT7977	STM2245 putative outer membrane protein	1		Y		Some or all Salmonella only	-	Not in COGs	-	-	putative outer membrane protein	Y	Y	Y	gi|16765573	STM2245 putative outer membrane protein
SCUT9762	STM2245 putative outer membrane protein	1		Y		Some or all Salmonella only	-	Not in COGs	-	-	putative outer membrane protein	Y	Y	Y	gi|16765573	STM2245 putative outer membrane protein
SCUT8054	STM2373 putative cytoplasmic protein	1	Y	Y	Y	Some or all Salmonella only	-	Not in COGs	-	-	putative cytoplasmic protein	Y	Y	Y	gi|16765700	STM2373 putative cytoplasmic protein
SCUT2273	STM2393 yfdC putative transport	1	Y			All nine genomes?	P	Inorganic ion transport and metabolism	COG2116	yfdC	hypothetical protein	Y	Y	Y	gi|16765720	STM2393 yfdC putative transport
SCUT8067	STM2395 pgtE Phosphoglycerate transport: outer membrane protein E	1	Y			All Salmonella only	M	Cell envelope biogenesis, outer membrane	COG4571	pgtE	outer membrane protein E precursor	Y	Y	Y	gi|16765721	STM2395 pgtE Phosphoglycerate transport: outer membrane protein E
SCUT9440	STM2395 pgtE Phosphoglycerate transport: outer membrane protein E	1	Y			All Salmonella only	M	Cell envelope biogenesis, outer membrane	COG4571	pgtE	outer membrane protein E precursor	Y	Y	Y	gi|16765721	STM2395 pgtE Phosphoglycerate transport: outer membrane protein E
SCUT10178	STM2400 putative inner membrane protein	1	Y			All nine genomes?	-	Not in COGs	-	-	putative inner membrane protein	Y	Y	Y	gi|16765726	STM2400 putative inner membrane protein
SCUT2418	STM2413 yfeC putative negative regulator	1	Y			All nine genomes?	-	Not in COGs	-	yfeC	putative negative regulator	Y	Y	Y	gi|16765737	STM2413 yfeC putative negative regulator
SCUT8618	STM2450 amiA N-acetylmuramoyl-l-alanine amidase I	1		Y		All nine genomes	M	Cell envelope biogenesis, outer membrane	COG0860	amiA	N-acetylmuramoyl-l-alanine amidase I	Y	Y	Y	gi|16765770	STM2450 amiA N-acetylmuramoyl-l-alanine amidase I
SCUT5996	STM2471 tnpA_3 transposase for IS200	1	Y			Some or all Salmonella only	L	DNA replication, recombination and repair	COG1943	tnpA_3	transposase	Y	Y	Y	gi|16765791	STM2471 tnpA_3 transposase for IS200
SCUT6020	STM2471 tnpA_3 transposase for IS200	1	Y			Some or all Salmonella only	L	DNA replication, recombination and repair	COG1943	tnpA_3	transposase	Y	Y	Y	gi|16765791	STM2471 tnpA_3 transposase for IS200
SCUT9548	STM2471 tnpA_3 transposase for IS200	1	Y			Some or all Salmonella only	L	DNA replication, recombination and repair	COG1943	tnpA_3	transposase	Y	Y	Y	gi|16765791	STM2471 tnpA_3 transposase for IS200
SCUT9549	STM2471 tnpA_3 transposase for IS200	1	Y			Some or all Salmonella only	L	DNA replication, recombination and repair	COG1943	tnpA_3	transposase	Y	Y	Y	gi|16765791	STM2471 tnpA_3 transposase for IS200
SCUT6006	STM2514 ratB putative outer membrane protein	1		Y		Some Salmonella only	-	Not in COGs	-	ratB	putative outer membrane protein	Y	Y	Y	gi|16765834	STM2514 ratB putative outer membrane protein
SCUT10206	STM2515 ratA putative outer membrane protein	1	Y			S. typhimurium only	-	Not in COGs	-	ratA	putative outer membrane protein	Y	Y	Y	gi|16765835	STM2515 ratA putative outer membrane protein
SCUT8103	STM2516 sinI putative outer membrane protein	1		Y		Some Salmonella only	-	Not in COGs	-	sinI	putative outer membrane protein	Y	Y	Y	gi|16765836	STM2516 sinI putative outer membrane protein
SCUT9023	STM2516 sinI putative outer membrane protein	1		Y		Some Salmonella only	-	Not in COGs	-	sinI	putative outer membrane protein	Y	Y	Y	gi|16765836	STM2516 sinI putative outer membrane protein
SCUT8136	STM2576 yfhL putative ferredoxin	1	Y	Y	Y	All nine genomes	C	Energy production and conversion	COG1145	yfhL	putative ferredoxin	Y	Y	Y	gi|16765896	STM2576 yfhL putative ferredoxin
SCUT8960	STM2585 Gifsy-1 prophage: similar to transpose	1	Y	Y	Y	Some Salmonella only	-	Not in COGs	-	-	transposase-like protein	N	N	N	gi|16765905	STM2585 Gifsy-1 prophage: similar to transpose
SCUT8139	STM2586 Gifsy-1 prophage: similar to phage tail assembly protein	1	Y			Some Salmonella only	-	Not in COGs	-	-	phage tail assembly-like protein	Y	Y	Y	gi|16765907	STM2586 Gifsy-1 prophage: similar to phage tail assembly protein
SCUT9798	STM2586 Gifsy-1 prophage: similar to phage tail assembly protein	1	Y			Some Salmonella only	-	Not in COGs	-	-	phage tail assembly-like protein	Y	Y	Y	gi|16765907	STM2586 Gifsy-1 prophage: similar to phage tail assembly protein
SCUT8143	STM2596 Gifsy-1 prophage: similar to minor tail protein	1	Y			Other distributions	-	Not in COGs	-	-	minor tail-like protein	N	N	N	gi|16765917	STM2596 Gifsy-1 prophage: similar to minor tail protein
SCUT8144	STM2597 Gifsy-1 prophage: similar to major tail protein	1	Y			Other distributions	-	Not in COGs	-	-	major tail-like protein	Y	N	N	gi|16765918	STM2597 Gifsy-1 prophage: similar to major tail protein
SCUT6011	STM2614 Gifsy-1 prophage	1	Y			Some Salmonella only	-	Not in COGs	-	-	hypothetical protein	N	N	N	gi|16765935	STM2614 Gifsy-1 prophage
SCUT6017	STM2626 Gifsy-1 prophage: similar to replication protein 15	1	Y			Some or all Salmonella only?	-	Not in COGs	-	-	replication protein 15-like	Y	N	Y	gi|16765946	STM2626 Gifsy-1 prophage: similar to replication protein 15
SCUT9156	STM2635 Gifsy-1 prophage: similar to excisionase in phage phi-80	1		Y		S. typhimurium only	-	Not in COGs	-	-	excisionase-like protein	N	N	N	gi|16765955	STM2635 Gifsy-1 prophage: similar to excisionase in phage phi-80
SCUT8156	STM2646 yfiD putative formate acetyltransferase	1	Y			All nine genomes	R	General function prediction only	COG3445	yfiD	putative formate acetyltransferase	Y	Y	Y	gi|16765966	STM2646 yfiD putative formate acetyltransferase
SCUT6042	STM2673 rplS 50S ribosomal subunit protein L19	1		Y		All nine genomes?	J	Translation, ribosomal structure and biogenesis	COG0335	rplS	50S ribosomal subunit protein L19	Y	Y	Y	gi|16765988	STM2673 rplS 50S ribosomal subunit protein L19
SCUT2088	STM2680 putative cytoplasmic protein	1	Y	Y	Y	All Salmonella only	-	Not in COGs	-	-	putative cytoplasmic protein	Y	Y	Y	gi|16765995	STM2680 putative cytoplasmic protein
SCUT9727	STM2680 putative cytoplasmic protein	1	Y	Y	Y	All Salmonella only	-	Not in COGs	-	-	putative cytoplasmic protein	Y	Y	Y	gi|16765995	STM2680 putative cytoplasmic protein
SCUT6049	STM2687 yfjG putative Oligoketide cyclase/lipid transport protein	1		Y		All nine genomes	I	Lipid metabolism	COG2867	yfjG	putative oligoketide cyclase	Y	Y	Y	gi|16766002	STM2687 yfjG putative Oligoketide cyclase/lipid transport protein
SCUT2074	STM2704 Fels-2 prophage: similar to genes in P2-like phages	1	Y			Some or all Salmonella only	-	Not in COGs	-	-	tail fibre assembly-like protein	Y	Y	Y	gi|16766017	STM2704 Fels-2 prophage: similar to genes in P2-like phages
SCUT3031	STM2706 Fels-2 prophage: similar to tail fiber protein in phage P2	1	Y			Some Salmonella only	R	General function prediction only	COG5301	-	phage tail-like protein	Y	Y	Y	gi|16766019	STM2706 Fels-2 prophage: similar to tail fiber protein in phage P2
SCUT8182	STM2745 putative inner membrane protein	1	Y			Other distributions	-	Not in COGs	-	-	putative inner membrane protein	N	N	N	gi|16766057	STM2745 putative inner membrane protein
SCUT1649	STM2765 putative transposase	1		Y		Other distributions	L	DNA replication, recombination and repair	COG2801	-	putative transposase	N	Y	N	gi|16766077	STM2765 putative transposase
SCUT8931	STM2770 fljA Flagellar synthesis: repressor of fliC	1	Y			Some Salmonella only	-	Not in COGs	-	fljA	phase-1 flagellin repressor	Y	Y	N	gi|16766082	STM2770 fljA Flagellar synthesis: repressor of fliC
SCUT8198	STM2786 tricarboxylic transport	1	Y			Some or all Salmonella only	S	Function unknown	COG3181	-	tricarboxylic transport	Y	Y	Y	gi|16766097	STM2786 tricarboxylic transport
SCUT8208	STM2796 yqaE putative YqaE family transport protein	1	Y	Y	Y	All nine genomes?	S	Function unknown	COG0401	yqaE	putative transport protein	Y	Y	Y	gi|16766107	STM2796 yqaE putative YqaE family transport protein
SCUT10365	STM2826 csrA carbon storage regulator	1		Y		All nine genomes	T	Signal transduction mechanisms	COG1551	csrA	carbon storage regulator	Y	Y	Y	gi|16766132	STM2826 csrA carbon storage regulator
SCUT1927	STM2855 hypB hydrogenase-3 accessory protein, assembly of metallocenter	1	Y			All nine genomes	O	Posttranslational modification, protein turnover, chaperones	COG0378	hypB	hydrogenase-3 accessory protein	Y	Y	Y	gi|16766161	STM2855 hypB hydrogenase-3 accessory protein, assembly of metallocenter
SCUT9198	STM2867 hilC bacterial regulatory helix-turn-helix proteins, araC family	1	Y	Y	Y	All Salmonella only	K	Transcription	COG2207	hilC	invasion regulatory protein	Y	Y	Y	gi|16766173	STM2867 hilC bacterial regulatory helix-turn-helix proteins, araC family
SCUT2651	STM2868 putative cytoplasmic protein	1	Y			All Salmonella only	-	Not in COGs	-	orgC	putative cytoplasmic protein	Y	Y	Y	gi|16766174	STM2868 putative cytoplasmic protein
SCUT9897	STM2868 putative cytoplasmic protein	1	Y			All Salmonella only	-	Not in COGs	-	orgC	putative cytoplasmic protein	Y	Y	Y	gi|16766174	STM2868 putative cytoplasmic protein
SCUT8252	STM2869 orgA putative flagellar biosynthesis/type III secretory pathway protein	1	Y	Y	Y	All Salmonella only	-	Not in COGs	-	orgB	needle complex export protein	Y	Y	Y	gi|16766175	STM2869 orgA putative flagellar biosynthesis/type III secretory pathway protein
SCUT8253	STM2871 prgK cell invasion protein; lipoprotein, may link inner and outer membranes	1	Y			All Salmonella only	U	Intracellular trafficking and secretion	COG4669	prgK	needle complex inner membrane lipoprotein	Y	Y	Y	gi|16766177	STM2871 prgK cell invasion protein; lipoprotein, may link inner and outer membranes
SCUT10309	STM2872 prgJ cell invasion protein; cytoplasmic	1	Y	Y	Y	All Salmonella only	-	Not in COGs	-	prgJ	needle complex minor subunit	Y	Y	Y	gi|16766178	STM2872 prgJ cell invasion protein; cytoplasmic
SCUT8254	STM2872 prgJ cell invasion protein; cytoplasmic	1	Y	Y	Y	All Salmonella only	-	Not in COGs	-	prgJ	needle complex minor subunit	Y	Y	Y	gi|16766178	STM2872 prgJ cell invasion protein; cytoplasmic
SCUT9054	STM2872 prgJ cell invasion protein; cytoplasmic	1	Y	Y	Y	All Salmonella only	-	Not in COGs	-	prgJ	needle complex minor subunit	Y	Y	Y	gi|16766178	STM2872 prgJ cell invasion protein; cytoplasmic
SCUT9087	STM2874 prgH cell invasion protein	1	Y			All Salmonella only	-	Not in COGs	-	prgH	needle complex inner membrane protein	Y	Y	Y	gi|16766180	STM2874 prgH cell invasion protein
SCUT8258	STM2876 hilA invasion genes transcription activator	1	Y	Y	Y	All Salmonella only	K	Transcription	COG3710	hilA	invasion protein transcriptional activator	Y	Y	Y	gi|16766182	STM2876 hilA invasion genes transcription activator
SCUT9170	STM2876 hilA invasion genes transcription activator	1	Y	Y	Y	All Salmonella only	K	Transcription	COG3710	hilA	invasion protein transcriptional activator	Y	Y	Y	gi|16766182	STM2876 hilA invasion genes transcription activator
SCUT8261	STM2881 iacP putative acyl carrier protein	1	Y	Y	Y	All Salmonella only	I	Lipid metabolism	COG0236	iacP	putative acyl carrier protein	Y	Y	Y	gi|16766187	STM2881 iacP putative acyl carrier protein
SCUT8886	STM2883 sipD cell invasion protein	1	Y			Some or all Salmonella only	-	Not in COGs	-	sipD	translocation machinery component	Y	Y	Y	gi|16766189	STM2883 sipD cell invasion protein
SCUT8265	STM2885 sipB cell invasion protein	1	Y			All Salmonella only	-	Not in COGs	-	sipB	translocation machinery component	Y	Y	Y	gi|16766191	STM2885 sipB cell invasion protein
SCUT8266	STM2886 sicA surface presentation of antigens; secretory proteins	1	Y			All Salmonella only	R	General function prediction only	COG0457	sicA	secretion chaperone	Y	Y	Y	gi|16766192	STM2886 sicA surface presentation of antigens; secretory proteins
SCUT8268	STM2888 spaR surface presentation of antigens; secretory proteins	1	Y	Y	Y	All Salmonella only	U	Intracellular trafficking and secretion	COG4791	spaR	needle complex export protein	Y	Y	Y	gi|16766194	STM2888 spaR surface presentation of antigens; secretory proteins
SCUT9022	STM2888 spaR surface presentation of antigens; secretory proteins	1	Y			All Salmonella only	U	Intracellular trafficking and secretion	COG4791	spaR	needle complex export protein	Y	Y	Y	gi|16766194	STM2888 spaR surface presentation of antigens; secretory proteins
SCUT8271	STM2891 spaO surface presentation of antigens; secretory proteins	1	Y	Y	Y	All Salmonella only	N	Cell motility and secretion	COG1886	spaO	needle complex export protein	Y	Y	Y	gi|16766197	STM2891 spaO surface presentation of antigens; secretory proteins
SCUT9015	STM2891 spaO surface presentation of antigens; secretory proteins	1	Y	Y	Y	All Salmonella only	N	Cell motility and secretion	COG1886	spaO	needle complex export protein	Y	Y	Y	gi|16766197	STM2891 spaO surface presentation of antigens; secretory proteins
SCUT9045	STM2893 invI surface presentation of antigens; secretory proteins	1	Y			All Salmonella only	-	Not in COGs	-	invI	needle complex assembly protein	Y	Y	Y	gi|16766199	STM2893 invI surface presentation of antigens; secretory proteins
SCUT8273	STM2894 invC surface presentation of antigens; secretory proteins	1	Y	Y	Y	All Salmonella only	N	Cell motility and secretion	COG1157	invC	needle complex secretion ATPase	Y	Y	Y	gi|16766200	STM2894 invC surface presentation of antigens; secretory proteins
SCUT8274	STM2896 invA invasion protein	1		Y		All Salmonella only	U	Intracellular trafficking and secretion	COG4789	invA	needle complex export protein	Y	Y	Y	gi|16766202	STM2896 invA invasion protein
SCUT2063	STM2897 invE invasion protein	1	Y			All Salmonella only	-	Not in COGs	-	invE	invasion protein	Y	Y	Y	gi|16766203	STM2897 invE invasion protein
SCUT9559	STM2897 invE invasion protein	1	Y	Y	Y	All Salmonella only	-	Not in COGs	-	invE	invasion protein	Y	Y	Y	gi|16766203	STM2897 invE invasion protein
SCUT8275	STM2898 invG invasion protein; outer membrane	1	Y	Y	Y	All Salmonella only	N	Cell motility and secretion	COG1450	invG	outer membrane secretin precursor	Y	Y	Y	gi|16766204	STM2898 invG invasion protein; outer membrane
SCUT8887	STM2898 invG invasion protein; outer membrane	1	Y	Y	Y	All Salmonella only	N	Cell motility and secretion	COG1450	invG	outer membrane secretin precursor	Y	Y	Y	gi|16766204	STM2898 invG invasion protein; outer membrane
SCUT8277	STM2907 pphB serine/threonine specific protein phosphatase 2	1	Y			Some Salmonella only	T	Signal transduction mechanisms	COG0639	pphB	serine/threonine protein phosphatase 2	Y	Y	Y	gi|16766213	STM2907 pphB serine/threonine specific protein phosphatase 2
SCUT3084	STM2922 putative 3-polyprenyl-4-hydroxybenzoate decarboxylase and related decarboxylase	1		Y		Other distributions	H	Coenzyme metabolism	COG0043	-	putative 3-polyprenyl-4-hydroxybenzoate decarboxylase	Y	Y	Y	gi|16766228	STM2922 putative 3-polyprenyl-4-hydroxybenzoate decarboxylase and related decarboxylase
SCUT10240	STM2945 sopD secreted protein in the Sop family; transferred to eukaryotic cells	1	Y	Y	Y	Some or all Salmonella only	-	Not in COGs	-	sopD	secreted effector protein	Y	Y	Y	gi|16766251	STM2945 sopD secreted protein in the Sop family; transferred to eukaryotic cells
SCUT1701	STM2945 sopD secreted protein in the Sop family; transferred to eukaryotic cells	1	Y	Y	Y	Some or all Salmonella only	-	Not in COGs	-	sopD	secreted effector protein	Y	Y	Y	gi|16766251	STM2945 sopD secreted protein in the Sop family; transferred to eukaryotic cells
SCUT8303	STM2955 putative transcriptional regulators containing the CopG/Arc/MetJ DNA-binding domain and a metal-binding domain	1		Y		Some or all Salmonella only						Y	Y	Y	gi|39546352	STM2955 putative transcriptional regulators containing the CopG/Arc/MetJ DNA-binding domain and a metal-binding domain
SCUT2031	STM3017 kduD 2-deoxy-D-gluconate 3-dehydrogenase	1		Y		All nine genomes	Q	Secondary metabolites biosynthesis, transport and catabolism	COG1028	kduD	2-deoxy-D-gluconate 3-dehydrogenase	Y	Y	Y	gi|16766319	STM3017 kduD 2-deoxy-D-gluconate 3-dehydrogenase
SCUT2862	STM3025 putative cytoplasmic protein	1		Y		S. enterica only	K	Transcription	COG2771	-	putative cytoplasmic protein	Y	Y	Y	gi|16766327	STM3025 putative cytoplasmic protein
SCUT1840	STM3029 stdA putative fimbrial-like protein	1		Y		Subspecies 1 only?						Y	Y	Y	gi|39546355	STM3029 stdA putative fimbrial-like protein
SCUT8335	STM3030 putative periplasmic protein	1	Y			Subspecies 1 only	-	Not in COGs	-	-	putative periplasmic protein	Y	Y	Y	gi|16766332	STM3030 putative periplasmic protein
SCUT8336	STM3036 putative inner membrane protein	1	Y	Y	Y	Some or all Salmonella only	-	Not in COGs	-	-	putative inner membrane protein	Y	Y	Y	gi|16766338	STM3036 putative inner membrane protein
SCUT8344	STM3052 putative outer membrane protein	1	Y			Some Salmonella only	-	Not in COGs	-	-	putative outer membrane protein	Y	Y	Y	gi|16766353	STM3052 putative outer membrane protein
SCUT3160	STM3060 ygfE putative cytoplasmic protein	1		Y		All nine genomes	S	Function unknown	COG3027	ygfE	putative cytoplasmic protein	Y	Y	Y	gi|16766361	STM3060 ygfE putative cytoplasmic protein
SCUT8365	STM3096 yqgE putative transcriptional regulator	1	Y			All nine genomes	K	Transcription	COG1678	yqgE	putative transcriptional regulator	Y	Y	Y	gi|16766397	STM3096 yqgE putative transcriptional regulator
SCUT10046	STM3102 yggU putative cytoplasmic protein	1		Y		All nine genomes	S	Function unknown	COG1872	yggU	putative cytoplasmic protein	Y	Y	Y	gi|16766403	STM3102 yggU putative cytoplasmic protein
SCUT2756	STM3124 putative response regulators consisting of a CheY-like receiver domain and a HTH DNA-binding domain	1		Y		Other distributions	K	Transcription	COG2771	-	putative response regulator	Y	Y	Y	gi|16766424	STM3124 putative response regulators consisting of a CheY-like receiver domain and a HTH DNA-binding domain
SCUT2126	STM3127 putative cytoplasmic protein	1		Y		Other distributions	R	General function prediction only	COG3450	-	putative cytoplasmic protein	Y	Y	Y	gi|16766427	STM3127 putative cytoplasmic protein
SCUT8378	STM3128 putative oxidoreductase	1	Y	Y	Y	Other distributions	E	Amino acid transport and metabolism	COG0665	-	putative oxidoreductase	Y	Y	Y	gi|16766428	STM3128 putative oxidoreductase
SCUT2132	STM3132 putative xylanase/chitin deacetylase	1	Y			All Salmonella only	G	Carbohydrate transport and metabolism	COG0726	-	putative xylanase/chitin deacetylase	Y	Y	Y	gi|16766432	STM3132 putative xylanase/chitin deacetylase
SCUT8381	STM3138 putative methyl-accepting chemotaxis protein	1	Y			All Salmonella only	N	Cell motility and secretion	COG0840	-	putative methyl-accepting chemotaxis protein	Y	Y	Y	gi|16766438	STM3138 putative methyl-accepting chemotaxis protein
SCUT9899	STM3153 yqhA putative membrane-associated protein	1		Y		All nine genomes	S	Function unknown	COG2862	yqhA	putative membrane protein	Y	Y	Y	gi|16766453	STM3153 yqhA putative membrane-associated protein
SCUT2012	STM3171 ygiK putative integral membrane protein, possible transporter	1		Y		Some Salmonella only	G	Carbohydrate transport and metabolism	COG1593	ygiK	putative transporter	Y	Y	Y	gi|16766471	STM3171 ygiK putative integral membrane protein, possible transporter
SCUT8409	STM3190|ygiE_int_STM3191	1	Y	Y	Y	All nine genomes	P	Inorganic ion transport and metabolism	COG0428	ygiE	putative divalent heavy-metal cation transporter	Y	Y	Y	gi|16766490	STM3190|ygiE_int_STM3191
SCUT8411	STM3192 putative arylsulfate sulfotransferase	1	Y	Y	Y	All Salmonella only	-	Not in COGs	-	-	putative arylsulfate sulfotransferase	Y	Y	Y	gi|16766492	STM3192 putative arylsulfate sulfotransferase
SCUT2042	STM3193 putative thiol-disulfide isomerase and thioredoxin	1		Y		All Salmonella only	O	Posttranslational modification, protein turnover, chaperones	COG0526	-	putative disulfide bond formation protein	Y	Y	Y	gi|16766493	STM3193 putative thiol-disulfide isomerase and thioredoxin
SCUT2545	STM3241 tdcE pyruvate formate-lyase 4/ 2-ketobutyrate formate-lyase	1	Y			All nine genomes	C	Energy production and conversion	COG1882	tdcE	pyruvate formate-lyase 4/2-ketobutyrate formate-lyase	Y	Y	Y	gi|16766540	STM3241 tdcE pyruvate formate-lyase 4/ 2-ketobutyrate formate-lyase
SCUT2732	STM3245 tdcA transcriptional activator of tdc operon (LysR family)	1	Y	Y	Y	All nine genomes	K	Transcription	COG0583	tdcA	transcriptional activator	Y	Y	Y	gi|16766544	STM3245 tdcA transcriptional activator of tdc operon (LysR family)
SCUT2288	STM3253 putative fructose/tagatose biphosphate aldolase	1		Y		Other distributions	G	Carbohydrate transport and metabolism	COG0191	-	putative fructose/tagatose biphosphate aldolase	Y	Y	Y	gi|16766551	STM3253 putative fructose/tagatose biphosphate aldolase
SCUT8460	STM3277 putative inner membrane protein	1	Y			Some Salmonella only	S	Function unknown	COG3034	-	putative inner membrane protein	Y	Y	Y	gi|16766575	STM3277 putative inner membrane protein
SCUT1909	STM3291 putative cytoplasmic protein	1		Y		S. typhimurium only	-	Not in COGs	-	-	putative cytoplasmic protein	N	N	N	gi|16766588	STM3291 putative cytoplasmic protein
SCUT8469	STM3297 ftsJ 23S rRNA methyltransferase	1		Y		All nine genomes?	J	Translation, ribosomal structure and biogenesis	COG0293	ftsJ	23S rRNA methyltransferase	Y	Y	Y	gi|16766593	STM3297 ftsJ 23S rRNA methyltransferase
SCUT10360	STM3429 rplX 50S ribosomal subunit protein L24	1		Y		All nine genomes	J	Translation, ribosomal structure and biogenesis	COG0198	rplX	50S ribosomal subunit protein L24	Y	Y	Y	gi|16766718	STM3429 rplX 50S ribosomal subunit protein L24
SCUT8648	STM3432 rpmC 50S ribosomal subunit protein L29	1		Y		All nine genomes?	J	Translation, ribosomal structure and biogenesis	COG0255	rpmC	50S ribosomal subunit protein L29	Y	Y	Y	gi|16766721	STM3432 rpmC 50S ribosomal subunit protein L29
SCUT3145	STM3433 rplP 50S ribosomal subunit protein L16	1		Y		All nine genomes	J	Translation, ribosomal structure and biogenesis	COG0197	rplP	50S ribosomal subunit protein L16	Y	Y	Y	gi|16766722	STM3433 rplP 50S ribosomal subunit protein L16
SCUT8670	STM3478 bigA putative surface-exposed virulence protein	1	Y			Some Salmonella only	-	Not in COGs	-	bigA	putative surface-exposed virulence protein	Y	Y	Y	gi|16766766	STM3478 bigA putative surface-exposed virulence protein
SCUT2248	STM3516 putative cytoplasmic protein	1	Y			Other distributions	S	Function unknown	COG3041	-	putative cytoplasmic protein	N	N	N	gi|16766804	STM3516 putative cytoplasmic protein
SCUT1933	STM3547 putative transcriptional regulator of sugar metabolism	1	Y			Some Salmonella only						Y	Y	Y	gi|39546369	STM3547 putative transcriptional regulator of sugar metabolism
SCUT8705	STM3548 putative cytoplasmic protein	1	Y			Some Salmonella only	-	Not in COGs	-	-	putative cytoplasmic protein	Y	Y	Y	gi|16766834	STM3548 putative cytoplasmic protein
SCUT2403	STM3600 putative sugar kinases, ribokinase family	1	Y			Some Salmonella only	G	Carbohydrate transport and metabolism	COG0524	-	putative sugar kinases	N	N	N	gi|16766886	STM3600 putative sugar kinases, ribokinase family
SCUT2204	STM3602 putative regulatory protein, gntR family	1		Y		Some or all Salmonella only?	K	Transcription	COG2188	-	putative regulatory protein	Y	Y	Y	gi|16766888	STM3602 putative regulatory protein, gntR family
SCUT9517	STM3602 putative regulatory protein, gntR family	1		Y		Some or all Salmonella only?	K	Transcription	COG2188	-	putative regulatory protein	Y	Y	Y	gi|16766888	STM3602 putative regulatory protein, gntR family
SCUT8741	STM3621 yhjR putative cytoplasmic protein	1	Y			All nine genomes?	-	Not in COGs	-	yhjR	putative cytoplasmic protein	Y	Y	Y	gi|16766907	STM3621 yhjR putative cytoplasmic protein
SCUT8759	STM3654 pseudogene; in-frame stop following codon 23	1		Y		Some Salmonella only						N	N	N		STM3654 pseudogene; in-frame stop following codon 23
SCUT8770	STM3670 putative chemotaxis protein, resembles cheA	1	Y			Subspecies 1 only?	-	Not in COGs	-	-	putative chemotaxis protein	Y	N	Y	gi|16766955	STM3670 putative chemotaxis protein, resembles cheA
SCUT8774	STM3673 yiaO putative dicarboxylate-binding periplasmic protein	1	Y	Y	Y	Other distributions	G	Carbohydrate transport and metabolism	COG1638	yiaO	putative periplasmic dicarboxylate-binding protein	N	Y	N	gi|16766958	STM3673 yiaO putative dicarboxylate-binding periplasmic protein
SCUT8784	STM3690 putative inner membrane lipoprotein	1	Y	Y	Y	Some or all Salmonella only	-	Not in COGs	-	-	putative inner membrane lipoprotein	Y	Y	Y	gi|16766975	STM3690 putative inner membrane lipoprotein
SCUT8793	STM3707 yibD putative glycosyltransferase	1	Y	Y	Y	Other distributions	M	Cell envelope biogenesis, outer membrane	COG0463	yibD	putative glycosyltransferase	Y	Y	Y	gi|16766992	STM3707 yibD putative glycosyltransferase
SCUT8798	STM3714 rfaK putative hexose transferase, lipopolysaccharide core biosynthesis	1	Y			Some or all Salmonella only?	M	Cell envelope biogenesis, outer membrane	COG0438	rfaK	putative hexose transferase	Y	Y	Y	gi|16766999	STM3714 rfaK putative hexose transferase, lipopolysaccharide core biosynthesis
SCUT9405	STM3714 rfaK putative hexose transferase, lipopolysaccharide core biosynthesis	1	Y	Y	Y	Some or all Salmonella only?	M	Cell envelope biogenesis, outer membrane	COG0438	rfaK	putative hexose transferase	Y	Y	Y	gi|16766999	STM3714 rfaK putative hexose transferase, lipopolysaccharide core biosynthesis
SCUT8799	STM3715 rfaZ lipopolysaccharide core biosynthesis	1	Y	Y	Y	All Salmonella only?	-	Not in COGs	-	rfaZ	lipopolysaccharide core biosynthetic protein	Y	Y	Y	gi|16767000	STM3715 rfaZ lipopolysaccharide core biosynthesis
SCUT8888	STM3719 rfaB UDP-D-galactose:(glucosyl)lipopolysaccharide-1,6-D-galactosyltransferase	1	Y			Other distributions	M	Cell envelope biogenesis, outer membrane	COG0438	rfaB	lipopolysaccharide-1,6-D-galactosyltransferase	Y	Y	Y	gi|16767004	STM3719 rfaB UDP-D-galactose:(glucosyl)lipopolysaccharide-1,6-D-galactosyltransferase
SCUT8819	STM3753 sugR ATP binding protein	1		Y		Some Salmonella only	R	General function prediction only	COG3950	sugR	ATP binding protein	N	N	N	gi|16767037	STM3753 sugR ATP binding protein
SCUT9618	STM3753 sugR ATP binding protein	1		Y		Some Salmonella only	R	General function prediction only	COG3950	sugR	ATP binding protein	N	N	N	gi|16767037	STM3753 sugR ATP binding protein
SCUT1788	STM3754 putative cytoplasmic protein	1	Y			Some Salmonella only?	-	Not in COGs	-	-	putative cytoplasmic protein	N	N	N	gi|16767038	STM3754 putative cytoplasmic protein
SCUT8820	STM3755 rhuM putative cytoplasmic protein	1		Y		Some Salmonella only	R	General function prediction only	COG3943	rhuM	putative cytoplasmic protein	Y	Y	Y	gi|16767039	STM3755 rhuM putative cytoplasmic protein
SCUT9034	STM3755 rhuM putative cytoplasmic protein	1		Y		Some Salmonella only	R	General function prediction only	COG3943	rhuM	putative cytoplasmic protein	Y	Y	Y	gi|16767039	STM3755 rhuM putative cytoplasmic protein
SCUT1888	STM3756 rmbA putative cytoplasmic protein	1		Y		Some Salmonella only?	K	Transcription	COG2771	rmbA	putative cytoplasmic protein	Y	Y	Y	gi|16767040	STM3756 rmbA putative cytoplasmic protein
SCUT8822	STM3758 fidL putative inner membrane protein	1		Y		Some Salmonella only?	-	Not in COGs	-	fidL	putative inner membrane protein	Y	Y	Y	gi|16767042	STM3758 fidL putative inner membrane protein
SCUT8823	STM3759 marT putative transcriptional regulatory protein	1	Y			Some Salmonella only?						Y	Y	Y	gi|39546372	STM3759 marT putative transcriptional regulatory protein
SCUT9113	STM3759 marT putative transcriptional regulatory protein	1	Y	Y	Y	Some Salmonella only?						Y	Y	Y	gi|39546372	STM3759 marT putative transcriptional regulatory protein
SCUT9229	STM3762 cigR putative inner membrane protein	1		Y		All Salmonella only	-	Not in COGs	-	cigR	putative inner membrane protein	N	Y	N	gi|16767046	STM3762 cigR putative inner membrane protein
SCUT10139	STM3764 mgtC Mg2+ transport protein	1	Y	Y	Y	Other distributions	S	Function unknown	COG1285	mgtC	Mg2+ transport protein	Y	Y	Y	gi|16767048	STM3764 mgtC Mg2+ transport protein
SCUT8827	STM3764 mgtC Mg2+ transport protein	1	Y	Y	Y	Other distributions	S	Function unknown	COG1285	mgtC	Mg2+ transport protein	Y	Y	Y	gi|16767048	STM3764 mgtC Mg2+ transport protein
SCUT8839	STM3781 putative sugar (pentulose and hexulose) kinase	1	Y			Subspecies 1 only	G	Carbohydrate transport and metabolism	COG1070	-	putative sugar kinase	Y	Y	Y	gi|16767065	STM3781 putative sugar (pentulose and hexulose) kinase
SCUT8840	STM3782 putative PTS system galactitol-specific enzyme IIC component	1	Y			Other distributions	G	Carbohydrate transport and metabolism	COG3775	-	putative PTS system galactitol-specific enzyme IIC component	Y	Y	Y	gi|16767066	STM3782 putative PTS system galactitol-specific enzyme IIC component
SCUT8842	STM3785 putative regulatory protein, gntR family	1	Y			Other distributions	K	Transcription	COG2188	-	putative regulatory protein	Y	Y	Y	gi|16767069	STM3785 putative regulatory protein, gntR family
SCUT8861	STM3804 yidG putative inner membrane protein	1	Y			All nine genomes	-	Not in COGs	-	yidG	putative inner membrane protein	Y	Y	Y	gi|16767090	STM3804 yidG putative inner membrane protein
SCUT8865	STM3809 ibpA small heat shock protein	1	Y	Y	Y	All nine genomes?						Y	Y	Y	gi|39546376	STM3809 ibpA small heat shock protein
SCUT6060	STM3821 torD cytoplasmic chaperone which interacts with TorA	1	Y	Y	Y	All Salmonella only	R	General function prediction only	COG3381	torD	cytoplasmic chaperone	Y	Y	Y	gi|16767106	STM3821 torD cytoplasmic chaperone which interacts with TorA
SCUT6110	STM3871 atpB membrane-bound ATP synthase, F0 sector, subunit a, important for FO assembly	1		Y		All nine genomes	C	Energy production and conversion	COG0356	atpB	F1-F0-type proton-ATPase subunit A	Y	Y	Y	gi|16767155	STM3871 atpB membrane-bound ATP synthase, F0 sector, subunit a, important for FO assembly
SCUT9215	STM3907 putative cytoplasmic protein	1	Y	Y	Y	Some Salmonella only	-	Not in COGs	-	-	putative cytoplasmic protein	Y	Y	Y	gi|16767183	STM3907 putative cytoplasmic protein
SCUT8507	STM3910 ppiC peptidyl-prolyl cis-trans isomerase C (rotamase C)	1	Y	Y	Y	All nine genomes	O	Posttranslational modification, protein turnover, chaperones	COG0760	ppiC	peptidyl-prolyl cis-trans isomerase C	Y	Y	Y	gi|16767186	STM3910 ppiC peptidyl-prolyl cis-trans isomerase C (rotamase C)
SCUT8540	STM3953 yigF putative inner membrane protein	1	Y	Y	Y	Other distributions	-	Not in COGs	-	yigF	putative inner membrane protein	Y	N	Y	gi|16767223	STM3953 yigF putative inner membrane protein
SCUT8541	STM3954 yigG putative inner membrane protein	1	Y	Y	Y	All Salmonella only	-	Not in COGs	-	yigG	putative inner membrane protein	Y	N	Y	gi|16767224	STM3954 yigG putative inner membrane protein
SCUT8943	STM3956 yigI putative protein PaaI, possibly involved in aromatic compounds catabolism	1		Y		All nine genomes	Q	Secondary metabolites biosynthesis, transport and catabolism	COG2050	yigI	hypothetical protein	Y	Y	Y	gi|16767226	STM3956 yigI putative protein PaaI, possibly involved in aromatic compounds catabolism
SCUT8566	STM3980 putative outer membrane protein	1		Y		All Salmonella only	-	Not in COGs	-	-	putative outer membrane protein	Y	Y	Y	gi|16767250	STM3980 putative outer membrane protein
SCUT9134	STM3980 putative outer membrane protein	1	Y	Y	Y	All Salmonella only	-	Not in COGs	-	-	putative outer membrane protein	Y	Y	Y	gi|16767250	STM3980 putative outer membrane protein
SCUT2159	STM3998 yihG putative endonuclease	1		Y		All nine genomes	I	Lipid metabolism	COG0204	yihG	putative endonuclease	Y	Y	Y	gi|16767263	STM3998 yihG putative endonuclease
SCUT1834	STM4011 putative inner membrane protein	1	Y			Some Salmonella only	-	Not in COGs	-	-	putative inner membrane protein	Y	Y	Y	gi|16767276	STM4011 putative inner membrane protein
SCUT1963	STM4013 putative membrane-associated, metal-dependent hydrolase	1		Y		Some Salmonella only						Y	Y	Y	gi|39546382	STM4013 putative membrane-associated, metal-dependent hydrolase
SCUT6138	STM4014 putative periplasmic protein	1	Y			Some Salmonella only	-	Not in COGs	-	-	putative periplasmic protein	Y	Y	Y	gi|39546383	STM4014 putative periplasmic protein
SCUT6153	STM4039 putative inner membrane lipoprotein	1		Y		Subspecies 1 only	-	Not in COGs	-	-	putative inner membrane lipoprotein	Y	Y	Y	gi|16767304	STM4039 putative inner membrane lipoprotein
SCUT6161	STM4051 putative outer membrane protein	1	Y	Y	Y	All Salmonella only	-	Not in COGs	-	-	putative outer membrane protein	Y	Y	Y	gi|16767317	STM4051 putative outer membrane protein
SCUT6163	STM4053 putative C4-dicarboxylate transport system	1	Y			All Salmonella only	G	Carbohydrate transport and metabolism	COG3090	-	putative C4-dicarboxylate transport system	Y	Y	Y	gi|16767319	STM4053 putative C4-dicarboxylate transport system
SCUT6177	STM4078 yneB putative fructose-1,6-bisphosphate aldolase	1	Y	Y	Y	Other distributions	G	Carbohydrate transport and metabolism	COG1830	yneB	putative fructose-1,6-bisphosphate aldolase	Y	Y	Y	gi|16767344	STM4078 yneB putative fructose-1,6-bisphosphate aldolase
SCUT3017	STM4079 yneC putative inner membrane protein	1	Y	Y	Y	Other distributions						Y	Y	Y	gi|39546390	STM4079 yneC putative inner membrane protein
SCUT2446	STM4098 putative arylsulfate sulfotransferase	1	Y			Subspecies 1 only?	-	Not in COGs	-	-	putative arylsulfate sulfotransferase	Y	Y	Y	gi|16767364	STM4098 putative arylsulfate sulfotransferase
SCUT9242	STM4155 putative inner membrane protein	1	Y	Y	Y	Some or all Salmonella only	-	Not in COGs	-	-	putative inner membrane protein	N	Y	N	gi|16767409	STM4155 putative inner membrane protein
SCUT8963	STM4156 putative cytoplasmic protein	1		Y		Some or all Salmonella only	-	Not in COGs	-	-	putative cytoplasmic protein	N	Y	N	gi|16767410	STM4156 putative cytoplasmic protein
SCUT8959	STM4158 putative cytoplasmic protein	1	Y	Y	Y	Some or all Salmonella only	-	Not in COGs	-	-	putative cytoplasmic protein	N	Y	N	gi|16767412	STM4158 putative cytoplasmic protein
SCUT8885	STM4159 thiH deoxyxylulose-5-P + thi-S-COSH + tyrosine = 4-methyl-5-(beta-hydroxyethyl)thiazole-P + 4-hydroxy-benzyl-alcohol + C1 of tyrosine	1	Y			Other distributions	H	Coenzyme metabolism	COG1060	thiH	thiamine biosynthetic protein	Y	Y	Y	gi|16767413	STM4159 thiH deoxyxylulose-5-P + thi-S-COSH + tyrosine = 4-methyl-5-(beta-hydroxyethyl)thiazole-P + 4-hydroxy-benzyl-alcohol + C1 of tyrosine
SCUT6982	STM4169 yjaG putative cytoplasmic protein	1	Y	Y	Y	All nine genomes	S	Function unknown	COG3068	yjaG	putative cytoplasmic protein	Y	Y	Y	gi|16767423	STM4169 yjaG putative cytoplasmic protein
SCUT6991	STM4182 metA homoserine transsuccinylase	1	Y	Y	Y	All nine genomes	E	Amino acid transport and metabolism	COG1897	metA	homoserine transsuccinylase	Y	Y	Y	gi|16767432	STM4182 metA homoserine transsuccinylase
SCUT10130	STM4201 putative phage tail protein	1		Y		S. typhimurium only	R	General function prediction only	COG4385	-	putative phage tail protein	Y	Y	Y	gi|16767451	STM4201 putative phage tail protein
SCUT7010	STM4204 putative inner membrane protein	1	Y			S. typhimurium only	-	Not in COGs	-	-	putative inner membrane protein	Y	N	Y	gi|16767454	STM4204 putative inner membrane protein
SCUT9916	STM4204 putative inner membrane protein	1	Y			S. typhimurium only	-	Not in COGs	-	-	putative inner membrane protein	Y	N	Y	gi|16767454	STM4204 putative inner membrane protein
SCUT7011	STM4205 putative phage glycosyltransferase	1		Y		Some Salmonella only	M	Cell envelope biogenesis, outer membrane	COG0463	-	putative phage glycosyltransferase	Y	Y	Y	gi|16767455	STM4205 putative phage glycosyltransferase
SCUT10215	STM4206 putative phage glucose translocase	1	Y	Y	Y	Some Salmonella only	S	Function unknown	COG2246	-	putative phage glucose translocase	Y	Y	Y	gi|16767456	STM4206 putative phage glucose translocase
SCUT7012	STM4206 putative phage glucose translocase	1	Y	Y	Y	Some Salmonella only	S	Function unknown	COG2246	-	putative phage glucose translocase	Y	Y	Y	gi|16767456	STM4206 putative phage glucose translocase
SCUT7021	STM4214 putative cytoplasmic protein	1	Y			Some Salmonella only	-	Not in COGs	-	-	putative cytoplasmic protein	Y	N	Y	gi|16767464	STM4214 putative cytoplasmic protein
SCUT7022	STM4215 putative cytoplasmic protein	1	Y			S. typhimurium only	-	Not in COGs	-	-	putative cytoplasmic protein	Y	N	Y	gi|16767465	STM4215 putative cytoplasmic protein
SCUT7026	STM4218_int_STM4219-STM4219	1		Y		Some Salmonella only	-	Not in COGs	-	-	putative inner membrane protein	Y	N	Y	gi|16767468	STM4218_int_STM4219-STM4219
SCUT7046	STM4240 yjbJ putative cytoplasmic protein	1		Y		All nine genomes	S	Function unknown	COG3237	yjbJ	putative cytoplasmic protein	Y	Y	Y	gi|16767490	STM4240 yjbJ putative cytoplasmic protein
SCUT9603	STM4242 putative outer membrane or exported	1	Y			All Salmonella only	-	Not in COGs	-	-	conjugative transfer protein	Y	Y	Y	gi|16767492	STM4242 putative outer membrane or exported
SCUT10146	STM4259 putative ABC exporter outer membrane component homolog	1	Y			Some Salmonella only	M	Cell envelope biogenesis, outer membrane	COG1538	-	putative ABC exporter outer membrane component	Y	Y	Y	gi|16767509	STM4259 putative ABC exporter outer membrane component homolog
SCUT7062	STM4259 putative ABC exporter outer membrane component homolog	1	Y			Some Salmonella only	M	Cell envelope biogenesis, outer membrane	COG1538	-	putative ABC exporter outer membrane component	Y	Y	Y	gi|16767509	STM4259 putative ABC exporter outer membrane component homolog
SCUT9099	STM4259 putative ABC exporter outer membrane component homolog	1	Y			Some Salmonella only	M	Cell envelope biogenesis, outer membrane	COG1538	-	putative ABC exporter outer membrane component	Y	Y	Y	gi|16767509	STM4259 putative ABC exporter outer membrane component homolog
SCUT7063	STM4260 membrane permease, predicted cation efflux pump	1	Y	Y	Y	All Salmonella only	M	Cell envelope biogenesis, outer membrane	COG0845	-	predicted cation efflux pump	Y	Y	Y	gi|16767510	STM4260 membrane permease, predicted cation efflux pump
SCUT9068	STM4261 putative inner membrane protein	1	Y	Y	Y	All Salmonella only	-	Not in COGs	-	-	putative inner membrane protein	Y	Y	Y	gi|16767511	STM4261 putative inner membrane protein
SCUT9166	STM4261 putative inner membrane protein	1		Y		All Salmonella only	-	Not in COGs	-	-	putative inner membrane protein	Y	Y	Y	gi|16767511	STM4261 putative inner membrane protein
SCUT7066	STM4264 yjcC putative diguanylate cyclase/phosphodiesterase	1	Y			Other distributions	T	Signal transduction mechanisms	COG4943	yjcC	putative diguanylate cyclase/phosphodiesterase	Y	Y	Y	gi|16767514	STM4264 yjcC putative diguanylate cyclase/phosphodiesterase
SCUT7085	STM4284 yjcO putative TPR repeat protein	1	Y			All nine genomes?	R	General function prediction only	COG0790	yjcO	tetratricopeptide repeat protein	Y	Y	Y	gi|16767534	STM4284 yjcO putative TPR repeat protein
SCUT9827	STM4284 yjcO putative TPR repeat protein	1	Y			All nine genomes?	R	General function prediction only	COG0790	yjcO	tetratricopeptide repeat protein	Y	Y	Y	gi|16767534	STM4284 yjcO putative TPR repeat protein
SCUT7093	STM4291 basS sensory kinase in two-component regulatory system with BasR	1	Y			All nine genomes?	T	Signal transduction mechanisms	COG0642	basS	sensor kinase	Y	Y	Y	gi|16767541	STM4291 basS sensory kinase in two-component regulatory system with BasR
SCUT7095	STM4293 yjdB putative integral membrane protein	1	Y	Y	Y	All nine genomes	R	General function prediction only	COG2194	yjdB	putative integral membrane protein	Y	Y	Y	gi|16767543	STM4293 yjdB putative integral membrane protein
SCUT7104	STM4303 dcuR response regulator in two-component regulatory system with DcuS, regulates anaerobic fumarate respiration	1	Y			All nine genomes?	K	Transcription	COG4565	dcuR	response regulator	Y	Y	Y	gi|16767553	STM4303 dcuR response regulator in two-component regulatory system with DcuS, regulates anaerobic fumarate respiration
SCUT10259	STM4310 putative inner membrane protein	1		Y		All Salmonella only	S	Function unknown	COG3204	-	putative inner membrane protein	Y	Y	Y	gi|16767560	STM4310 putative inner membrane protein
SCUT7111	STM4310 putative inner membrane protein	1		Y		All Salmonella only	S	Function unknown	COG3204	-	putative inner membrane protein	Y	Y	Y	gi|16767560	STM4310 putative inner membrane protein
SCUT9120	STM4319 phoN non-specific acid phosphatase	1	Y	Y	Y	Subspecies 1 only	I	Lipid metabolism	COG0671	phoN	non-specific acid phosphatase	Y	Y	Y	gi|16767569	STM4319 phoN non-specific acid phosphatase
SCUT7125	STM4332 yjeJ putative inner membrane protein	1	Y	Y	Y	All Salmonella only	-	Not in COGs	-	yjeJ	putative inner membrane protein	Y	Y	Y	gi|16767581	STM4332 yjeJ putative inner membrane protein
SCUT9724	STM4337 ecnR putative bacterial regulatory protein, luxR family	1		Y		All Salmonella only	K	Transcription	COG2771	ecnR	putative regulatory protein	Y	Y	Y	gi|16767586	STM4337 ecnR putative bacterial regulatory protein, luxR family
SCUT7172	STM4385 ptxA putative PTS enzyme IIsga subunit	1	Y			All nine genomes	G	Carbohydrate transport and metabolism	COG1762	ptxA	putative PTS enzyme II	Y	Y	Y	gi|16767631	STM4385 ptxA putative PTS enzyme IIsga subunit
SCUT7194	STM4408 msrA peptide methionine sulfoxide reductase	1	Y			All nine genomes	O	Posttranslational modification, protein turnover, chaperones	COG0225	msrA	peptide methionine sulfoxide reductase	Y	Y	Y	gi|16767654	STM4408 msrA peptide methionine sulfoxide reductase
SCUT9799	STM4408 msrA peptide methionine sulfoxide reductase	1	Y			All nine genomes	O	Posttranslational modification, protein turnover, chaperones	COG0225	msrA	peptide methionine sulfoxide reductase	Y	Y	Y	gi|16767654	STM4408 msrA peptide methionine sulfoxide reductase
SCUT7200	STM4413 putative imidazolonepropionase and related amidohydrolases	1	Y			Some or all Salmonella only	R	General function prediction only	COG3964	-	putative imidazolonepropionase	Y	Y	Y	gi|16767659	STM4413 putative imidazolonepropionase and related amidohydrolases
SCUT9901	STM4413 putative imidazolonepropionase and related amidohydrolases	1	Y			Some or all Salmonella only	R	General function prediction only	COG3964	-	putative imidazolonepropionase	Y	Y	Y	gi|16767659	STM4413 putative imidazolonepropionase and related amidohydrolases
SCUT7217	STM4432 putative thiamine pyrophosphate-requiring enzyme	1		Y		Other distributions						N	N	N		STM4432 putative thiamine pyrophosphate-requiring enzyme
SCUT7218	STM4433 putative thiamine pyrophosphate-requiring enzyme, oxidoreductase family	1	Y			Some Salmonella only	R	General function prediction only	COG0673	-	myo-inositol 2-dehydrogenase	Y	Y	Y	gi|16767679	STM4433 putative thiamine pyrophosphate-requiring enzyme, oxidoreductase family
SCUT7219	STM4434 putative permease	1		Y		Some Salmonella only	G	Carbohydrate transport and metabolism	COG0477	-	putative permease	Y	Y	Y	gi|16767680	STM4434 putative permease
SCUT7265	STM4485 idnK D-gluconate kinase, thermosensitive	1	Y	Y	Y	Other distributions	G	Carbohydrate transport and metabolism	COG3265	idnK	thermosensitive D-gluconate kinase	Y	Y	Y	gi|16767730	STM4485 idnK D-gluconate kinase, thermosensitive
SCUT10196	STM4490 putative Mrr restriction endonuclease	1	Y			S. typhimurium only	S	Function unknown	COG4127	-	putative restriction endonuclease	N	N	N	gi|16767734	STM4490 putative Mrr restriction endonuclease
SCUT7268	STM4490 putative Mrr restriction endonuclease	1	Y			S. typhimurium only	S	Function unknown	COG4127	-	putative restriction endonuclease	N	N	N	gi|16767734	STM4490 putative Mrr restriction endonuclease
SCUT7277	STM4499 yeeN putative cytoplasmic protein	1		Y		Other distributions	S	Function unknown	COG0217	yeeN	putative cytoplasmic protein	Y	Y	Y	gi|16767743	STM4499 yeeN putative cytoplasmic protein
SCUT7280	STM4503 putative inner membrane protein	1		Y		Some Salmonella only	-	Not in COGs	-	-	putative inner membrane protein	N	N	N	gi|16767747	STM4503 putative inner membrane protein
SCUT7285	STM4509 putative cytoplasmic protein	1	Y			Some or all Salmonella only						Y	Y	Y	gi|39546404	STM4509 putative cytoplasmic protein
SCUT7296	STM4523 yjiW LexA regulated, putative SOS response	1	Y			Other distributions	-	Not in COGs	-	yjiW	putative SOS response protein	Y	Y	Y	gi|16767767	STM4523 yjiW LexA regulated, putative SOS response
SCUT7297	STM4524 hsdS specificity determinant for hsdM and hsdR	1		Y		Some Salmonella only?	V	Defense mechanisms	COG0732	hsdS	type I restriction enzyme specificity protein	Y	Y	Y	gi|16767768	STM4524 hsdS specificity determinant for hsdM and hsdR
SCUT9595	STM4535 putative PTS permease	1		Y		Other distributions	G	Carbohydrate transport and metabolism	COG2893	-	putative PTS permease	Y	Y	Y	gi|16767779	STM4535 putative PTS permease
SCUT7321	STM4547 yjjQ putative transcriptional regulator (LuxR/UhpA family)	1	Y			Other distributions	T	Signal transduction mechanisms	COG2197	yjjQ	putative transcriptional regulator	Y	Y	Y	gi|16767791	STM4547 yjjQ putative transcriptional regulator (LuxR/UhpA family)
SCUT7339	STM4569 deoB phosphopentomutase	1	Y			All nine genomes	G	Carbohydrate transport and metabolism	COG1015	deoB	phosphopentomutase	Y	Y	Y	gi|16767810	STM4569 deoB phosphopentomutase
SCUT9508	STM4569 deoB phosphopentomutase	1	Y			All nine genomes	G	Carbohydrate transport and metabolism	COG1015	deoB	phosphopentomutase	Y	Y	Y	gi|16767810	STM4569 deoB phosphopentomutase
SCUT7341	STM4571 putative outer membrane protein	1		Y		Some Salmonella only	-	Not in COGs	-	-	putative outer membrane protein	N	N	N	gi|16767812	STM4571 putative outer membrane protein
SCUT7363	STM4594 sthA putative fimbrial chaparone protein	1	Y	Y	Y	Some Salmonella only	N	Cell motility and secretion	COG3121	sthA	putative fimbrial chaparone	Y	Y	Y	gi|16767835	STM4594 sthA putative fimbrial chaparone protein
SCUT9413	STM4596 putative inner membrane protein	1		Y		Some Salmonella only	-	Not in COGs	-	-	putative inner membrane protein	Y	Y	Y	gi|16767837	STM4596 putative inner membrane protein

## Sheet: key_description_information
Green	Feature (spot) appears as negatively significant in both biological replicates
Orange	Genes that appear to be part of an operon or that function in the same pathway
Light blue	Duplicate features for a given gene (STMID) that appear in the overlap dataset
	Supplementary Table 1:
	The features (spots) that overlap from SAM analyses of both biological replicates.
	The top 300 negative significant features for each biological replicate were compiled into a single file and the overlap between them determined.
	Overlapping features (spots) are indicated by green highlighting and the presence of any given feature in a SAM dataset indicated by a "Y" in the appropriate column.
	Also shown is the distribution of each Typhimurium gene in the Enterobacteriaceae based upon the published results from McClelland et al.
	In addition, pairwise GenePlot analyses were performed for LT2 versus ParatyphiA, Typhi CT18, and Typhi Ty2 genome sequences.
	Whether or not there is a recipricol hit from this pairwise comparison of genomes to identify protein homologs is indicated.
	The Clusters of Orthologous Groups of proteins (COG) category for each gene is indicated along with the COG annotation information.
	Genebank accession numbers for the Typhimurium protein are indicated.

## Sheet: P1 genes
NAME	putative	pseudogene	intergenic
PSLT019 pefB plasmid-encoded fimbriae;regulation
PSLT038 spvC Salmonella plasmid virulence: hydrophilic protein
PSLT039 spvB Salmonella plasmid virulence: hydrophilic protein
PSLT071 pseudogene; two frameshifts		Y
PSLT072 putative transglycosylase	Y
PSLT079 traE conjugative transfer: assembly
PSLT101 traG conjugative transfer: assembly abd aggregate stability
STM0016 putative protein	Y
STM0024 bcfD fimbrial subunit
STM0030 putative transcriptional regulator, LysR family	Y
STM0034 putative outer membrane or exported protein	Y
STM0035 putative arylsulfatase	Y
STM0043 rpsT 30S ribosomal subunit protein S20
STM0052 putative transcription regulator sensor for citrate	Y
STM0100 putative cytoplasmic protein	Y
STM0115 leuO putative transcriptional regulator (LysR family)	Y
STM0158 acnB aconitate hydratase 2
STM0208 dgt deoxyguanosine triphosphate triphosphohydrolase
STM0262 yafS putative SAM-dependent methyltransferase	Y
STM0290 putative cytoplasmic protein	Y
STM0298 putative integrase core domain	Y
STM0300 safB putative fimbriae assembly chaparone	Y
STM0303 ybeJ putative xylanase/chitin deacetylase	Y
STM0313 dinP DNA polymerase IV, devoid of proofreading, damage-inducible protein P
STM0327 putative cytoplasmic protein	Y
STM0374 yaiV putative inner membrane protein	Y
STM0378 yaiY putative inner membrane protein	Y
STM0379 yaiZ putative inner membrane protein	Y
STM0390 aroM protein of aro operon, regulated by aroR
STM0408 secF preprotein translocase, IISP family, membrane subunit
STM0433 thiJ 4-methyl-5(beta-hydroxyethyl)-thiazole synthesis
STM0438 putative TPR repeat protein	Y
STM0442 cyoB cytochrome o ubiquinol oxidase subunit I
STM0518 gip glyoxylate -induced protein
STM0520 putative permease	Y
STM0523 allB allantoinase
STM0528 allD ureidoglycolate dehydrogenase
STM0545 fimC periplasmic chaperone, required for type 1 fimbriae
STM0550 fimY putative regulatory protein	Y
STM0552 fimW putative fimbrial protein	Y
STM0578 nfnB dihydropteridine reductase/oxygen-insensitive NAD(P)H nitroreductase
STM0589 fepE ferric enterobactin (enterochelin) transporter
STM0629 cspE RNA chaperone, negative regulator of cspA transcription
STM0723 putative ABC-type polysaccharide/polyol phosphate transport system, ATPase component	Y
STM0756 nadA quinolinate synthetase, A protein
STM0762 fumarate hydratase, alpha subunit
STM0828 glnQ ABC superfamily (atp_bind), glutamine high-affinity transporter
STM0839 putative inner membrane protein	Y
STM0855 putative electron transfer flavoprotein beta subunit	Y
STM0856 putative electron transfer flavoprotein alpha subunit	Y
STM0858 putative dehydrogenase (flavoproteins)	Y
STM0859 putative transcriptional regulator, LysR family	Y
STM0862 yliJ putative glutathione S-transferase	Y
STM0866 mdfA multidrug translocase
STM0927 Fels-1 prophage; putative tail assembly protein	Y
STM0946 tnpA_1 IS200 transposase
STM0972 sopD2 homologous to secreted protein sopD
STM0974 focA putative FNT family, formate transporter (formate channel 1)	Y
STM1002 putatiave diaminopropionate ammonia lyase	Y
STM1026 gtgA Gifsy-2 prophage
STM1026_int_STM1027-STM1027			Y
STM1026_int_STM1027-STM1027			Y
STM1050 tfaT Gifsy-2 prophage; tail fiber assembly like-protein
STM1051 sseI Gifsy-2 prophage; putative type III secreted protein	Y
STM1069 ycbG putative cytoplasmic protein	Y
STM1074 yccF putative inner membrane protein	Y
STM1094 pipD Pathogenicity island encoded protein: SPI3
STM1095 copS Copper resistance; histidine kinase
STM1101 hpaG 4-hydroxyphenylacetate catabolism
STM1131 putative outer membrane protein	Y
STM1140 csgF curli production assembly/transport component, 2nd curli operon
STM1142 csgD putative transcriptional regulator (LuxR/UhpA family)	Y
STM1145 csgC putative curli production protein	Y
STM1160 solA putative sarcosine oxidase	Y
STM1246 pagC PhoP regulated: reduced macrophage survival
STM1263 putative periplasmic protein	Y
STM1271 yeaR putative cytoplasmic protein	Y
STM1283 yeaJ putative Methyl-accepting chemotaxis protein; Diguanylate cyclase/phosphodiesterase domain 1	Y
STM1312 celA PTS family, sugar specific enzyme IIB for cellobiose, arbutin, and salicin
STM1343 nlpC lipoprotein
STM1351|ydiT-STM1352|ydiS			Y
STM1364 ydiK putative permease	Y
STM1381 orf245 putative cytoplasmic protein	Y
STM1392 ssrA Secretion system regulator:Sensor component
STM1393 ssaB Secretion system apparatus
STM1394 ssaC Secretion system apparatus
STM1395 ssaD Secretion system apparatus
STM1396 ssaE Secretion system effector
STM1397 sseA Secretion system effector
STM1398 sseB Secretion system effector
STM1415 ssaN Secretion system apparatus: homology with the YscN family of proteins
STM1422 ssaU Secretion system apparatus: homology with YscU of the secretion system of Yersinia
STM1459 putative oxidoreductase, inner membrane protein	Y
STM1482 ydgF putative membrane transporter of cations and cationic drugs	Y
STM1512 dcp dipeptidyl carboxypeptidase II
STM1543 putative transport protein	Y
STM1549 putative translation initiation inhibitor	Y
STM1551 putative cytoplasmic protein	Y
STM1557 putative aminotransferase	Y
STM1564 yddX putative cytoplasmic protein	Y
STM1571 yddG putative permease	Y
STM1583 putative cytoplasmic protein	Y
STM1589 yncB putative NADP-dependent oxidoreductase	Y
STM1631 sseJ Salmonella translocated effector: regulated by SPI-2
STM1652 ynaF putative universal stress protein	Y
STM1669 homology to invasin C of Yersinia; intimin
STM1706 yciH putative translation initiation factor SUI1	Y
STM1728 yciG putative cytoplasmic protein	Y
STM1818 fadD acyl-CoA synthetase (long-chain-fatty-acid--CoA ligase)
STM1837 cspC cold shock protein, multicopy suppresses mukB mutants, putative regulator	Y
STM1855 sopE2 TypeIII-secreted protein effector: invasion-associated protein
STM1862 pagO PhoPQ-activated gene; predicted integral membrane protein
STM1868 mig-3 Homology to phage-tail assembly proteins
STM1896 putative cytoplasmic protein	Y
STM1934 putative outer membrane lipoprotein	Y
STM1954 fliY putative periplasmic binding transport protein	Y
STM2040 pduC Propanediol utilization: dehydratase, large subunit
STM2080 udg UDP-glucose/GDP-mannose dehydrogenase
STM2082 rfbP LPS side chain defect: bifunctional enzyme: undecaprenol-phosphate galactosephosphotransferase, and O-antigen transfer
STM2094 rfbC dTDP-4,deoxyrhamnose 3,5 epimerase
STM2095 rfbA dTDP-glucose pyrophosphorylase
STM2097 rfbB dTDP-glucose 4,6 dehydratase
STM2098 galF putative glucose-1-phosphate uridylyltransferase (UDP-glucose pyrophosphorylase), non-catalytic subunit	Y
STM2099 wcaM putative colanic acid biosynthesis protein	Y
STM2136 yegQ putative protease	Y
STM2137 sseK2 putative cytoplasmic protein	Y
STM2149 stcD putative outer membrane lipoprotein	Y
STM2150 stcC paral putative outer membrane protein
STM2166 bglX beta-D-glucoside glucohydrolase, periplasmic
STM2187 yeiA putative dihydropyrimidine dehydrogenase	Y
STM2197 putative phosphoserine phosphatase	Y
STM2220 yejG putative cytoplasmic protein	Y
STM2233 putative cytoplasmic protein	Y
STM2373 putative cytoplasmic protein	Y
STM2393 yfdC putative transport	Y
STM2395 pgtE Phosphoglycerate transport: outer membrane protein E
STM2400 putative inner membrane protein	Y
STM2413 yfeC putative negative regulator	Y
STM2471 tnpA_3 transposase for IS200
STM2515 ratA putative outer membrane protein	Y
STM2576 yfhL putative ferredoxin	Y
STM2585 Gifsy-1 prophage: similar to transpose
STM2586 Gifsy-1 prophage: similar to phage tail assembly protein
STM2596 Gifsy-1 prophage: similar to minor tail protein
STM2597 Gifsy-1 prophage: similar to major tail protein
STM2614 Gifsy-1 prophage
STM2626 Gifsy-1 prophage: similar to replication protein 15
STM2646 yfiD putative formate acetyltransferase	Y
STM2680 putative cytoplasmic protein	Y
STM2704 Fels-2 prophage: similar to genes in P2-like phages
STM2706 Fels-2 prophage: similar to tail fiber protein in phage P2
STM2745 putative inner membrane protein	Y
STM2770 fljA Flagellar synthesis: repressor of fliC
STM2786 tricarboxylic transport
STM2796 yqaE putative YqaE family transport protein	Y
STM2855 hypB hydrogenase-3 accessory protein, assembly of metallocenter
STM2867 hilC bacterial regulatory helix-turn-helix proteins, araC family
STM2868 putative cytoplasmic protein	Y
STM2869 orgA putative flagellar biosynthesis/type III secretory pathway protein	Y
STM2871 prgK cell invasion protein; lipoprotein, may link inner and outer membranes
STM2872 prgJ cell invasion protein; cytoplasmic
STM2874 prgH cell invasion protein
STM2876 hilA invasion genes transcription activator
STM2881 iacP putative acyl carrier protein	Y
STM2883 sipD cell invasion protein
STM2885 sipB cell invasion protein
STM2886 sicA surface presentation of antigens; secretory proteins
STM2888 spaR surface presentation of antigens; secretory proteins
STM2891 spaO surface presentation of antigens; secretory proteins
STM2893 invI surface presentation of antigens; secretory proteins
STM2894 invC surface presentation of antigens; secretory proteins
STM2897 invE invasion protein
STM2898 invG invasion protein; outer membrane
STM2907 pphB serine/threonine specific protein phosphatase 2
STM2945 sopD secreted protein in the Sop family; transferred to eukaryotic cells
STM3030 putative periplasmic protein	Y
STM3036 putative inner membrane protein	Y
STM3052 putative outer membrane protein	Y
STM3096 yqgE putative transcriptional regulator
STM3128 putative oxidoreductase	Y
STM3132 putative xylanase/chitin deacetylase	Y
STM3138 putative methyl-accepting chemotaxis protein	Y
STM3190|ygiE_int_STM3191			Y
STM3192 putative arylsulfate sulfotransferase	Y
STM3241 tdcE pyruvate formate-lyase 4/ 2-ketobutyrate formate-lyase
STM3245 tdcA transcriptional activator of tdc operon (LysR family)
STM3277 putative inner membrane protein	Y
STM3478 bigA putative surface-exposed virulence protein	Y
STM3516 putative cytoplasmic protein	Y
STM3547 putative transcriptional regulator of sugar metabolism	Y
STM3548 putative cytoplasmic protein	Y
STM3600 putative sugar kinases, ribokinase family	Y
STM3621 yhjR putative cytoplasmic protein	Y
STM3670 putative chemotaxis protein, resembles cheA	Y
STM3673 yiaO putative dicarboxylate-binding periplasmic protein	Y
STM3690 putative inner membrane lipoprotein	Y
STM3707 yibD putative glycosyltransferase	Y
STM3714 rfaK putative hexose transferase, lipopolysaccharide core biosynthesis	Y
STM3715 rfaZ lipopolysaccharide core biosynthesis
STM3719 rfaB UDP-D-galactose:(glucosyl)lipopolysaccharide-1,6-D-galactosyltransferase
STM3754 putative cytoplasmic protein	Y
STM3759 marT putative transcriptional regulatory protein	Y
STM3764 mgtC Mg2+ transport protein
STM3781 putative sugar (pentulose and hexulose) kinase	Y
STM3782 putative PTS system galactitol-specific enzyme IIC component	Y
STM3785 putative regulatory protein, gntR family	Y
STM3804 yidG putative inner membrane protein	Y
STM3809 ibpA small heat shock protein
STM3821 torD cytoplasmic chaperone which interacts with TorA
STM3907 putative cytoplasmic protein	Y
STM3910 ppiC peptidyl-prolyl cis-trans isomerase C (rotamase C)
STM3953 yigF putative inner membrane protein	Y
STM3954 yigG putative inner membrane protein	Y
STM3980 putative outer membrane protein	Y
STM4011 putative inner membrane protein	Y
STM4014 putative periplasmic protein	Y
STM4051 putative outer membrane protein	Y
STM4053 putative C4-dicarboxylate transport system	Y
STM4078 yneB putative fructose-1,6-bisphosphate aldolase	Y
STM4079 yneC putative inner membrane protein	Y
STM4098 putative arylsulfate sulfotransferase	Y
STM4155 putative inner membrane protein	Y
STM4158 putative cytoplasmic protein	Y
STM4159 thiH deoxyxylulose-5-P + thi-S-COSH + tyrosine = 4-methyl-5-(beta-hydroxyethyl)thiazole-P + 4-hydroxy-benzyl-alcohol + C1 of tyrosine
STM4169 yjaG putative cytoplasmic protein	Y
STM4182 metA homoserine transsuccinylase
STM4204 putative inner membrane protein	Y
STM4206 putative phage glucose translocase	Y
STM4214 putative cytoplasmic protein	Y
STM4215 putative cytoplasmic protein	Y
STM4242 putative outer membrane or exported	Y
STM4259 putative ABC exporter outer membrane component homolog	Y
STM4260 membrane permease, predicted cation efflux pump
STM4261 putative inner membrane protein	Y
STM4264 yjcC putative diguanylate cyclase/phosphodiesterase	Y
STM4284 yjcO putative TPR repeat protein	Y
STM4291 basS sensory kinase in two-component regulatory system with BasR
STM4293 yjdB putative integral membrane protein	Y
STM4303 dcuR response regulator in two-component regulatory system with DcuS, regulates anaerobic fumarate respiration
STM4319 phoN non-specific acid phosphatase
STM4332 yjeJ putative inner membrane protein	Y
STM4385 ptxA putative PTS enzyme IIsga subunit	Y
STM4408 msrA peptide methionine sulfoxide reductase
STM4413 putative imidazolonepropionase and related amidohydrolases	Y
STM4433 putative thiamine pyrophosphate-requiring enzyme, oxidoreductase family	Y
STM4485 idnK D-gluconate kinase, thermosensitive
STM4490 putative Mrr restriction endonuclease	Y
STM4509 putative cytoplasmic protein	Y
STM4523 yjiW LexA regulated, putative SOS response
STM4547 yjjQ putative transcriptional regulator (LuxR/UhpA family)	Y
STM4569 deoB phosphopentomutase
STM4594 sthA putative fimbrial chaparone protein	Y
PSLT038 spvC Salmonella plasmid virulence: hydrophilic protein
PSLT039 spvB Salmonella plasmid virulence: hydrophilic protein
PSLT039 spvB Salmonella plasmid virulence: hydrophilic protein
STM0208 dgt deoxyguanosine triphosphate triphosphohydrolase
STM0298 putative integrase core domain
STM0374 yaiV putative inner membrane protein
STM0550 fimY putative regulatory protein
STM0629 cspE RNA chaperone, negative regulator of cspA transcription
STM0927 Fels-1 prophage; putative tail assembly protein
STM0946 tnpA_1 IS200 transposase
STM1271 yeaR putative cytoplasmic protein
STM1394 ssaC Secretion system apparatus
STM1394 ssaC Secretion system apparatus
STM1395 ssaD Secretion system apparatus
STM1395 ssaD Secretion system apparatus
STM1395 ssaD Secretion system apparatus
STM1543 putative transport protein
STM1934 putative outer membrane lipoprotein
STM2094 rfbC dTDP-4,deoxyrhamnose 3,5 epimerase
STM2149 stcD putative outer membrane lipoprotein
STM2233 putative cytoplasmic protein
STM2395 pgtE Phosphoglycerate transport: outer membrane protein E
STM2471 tnpA_3 transposase for IS200
STM2471 tnpA_3 transposase for IS200
STM2471 tnpA_3 transposase for IS200
STM2586 Gifsy-1 prophage: similar to phage tail assembly protein
STM2680 putative cytoplasmic protein
STM2868 putative cytoplasmic protein
STM2872 prgJ cell invasion protein; cytoplasmic
STM2872 prgJ cell invasion protein; cytoplasmic
STM2876 hilA invasion genes transcription activator
STM2888 spaR surface presentation of antigens; secretory proteins
STM2891 spaO surface presentation of antigens; secretory proteins
STM2897 invE invasion protein
STM2898 invG invasion protein; outer membrane
STM2945 sopD secreted protein in the Sop family; transferred to eukaryotic cells
STM3714 rfaK putative hexose transferase, lipopolysaccharide core biosynthesis
STM3759 marT putative transcriptional regulatory protein
STM3764 mgtC Mg2+ transport protein
STM4204 putative inner membrane protein
STM4206 putative phage glucose translocase
STM4259 putative ABC exporter outer membrane component homolog
STM4259 putative ABC exporter outer membrane component homolog
STM4284 yjcO putative TPR repeat protein
STM4408 msrA peptide methionine sulfoxide reductase
STM4413 putative imidazolonepropionase and related amidohydrolases
STM4490 putative Mrr restriction endonuclease
STM4569 deoB phosphopentomutase

## Sheet: P2_genes
NAME	putative	pseudogene	intergenic
PSLT011 srgA sdiA-regulated gene; putative thiol-disulfide isomerase or thioredoxin	Y
PSLT019 pefB plasmid-encoded fimbriae;regulation
PSLT019|pefB_int_PSLT020-PSLT020			Y
PSLT027 ccdA toxin addiction system: antidote
PSLT035 putative transposase	Y
PSLT038 spvC Salmonella plasmid virulence: hydrophilic protein
PSLT040 spvA Salmonella plasmid virulence: outer membrane protein
PSLT042 putative integrase protein	Y
PSLT043 putative phosphoribulokinase / uridine kinase family	Y
PSLT046 putative carbonic anhydrase	Y
PSLT053 parB plasmid partition protein B
PSLT054 samB mutagenesis by UV and mutagens; related to umuDC operon
PSLT071 pseudogene; two frameshifts		Y
PSLT072 putative transglycosylase	Y
PSLT076 traY conjugative transfer: oriT nicking
PSLT085|traR-PSLT087			Y
STM0014 putative transcriptional regulator, LysR family	Y
STM0016 putative protein	Y
STM0028 bcfH putative thiol-disulfide isomerase	Y
STM0030 putative transcriptional regulator, LysR family	Y
STM0082 putative secreted protein	Y
STM0115 leuO putative transcriptional regulator (LysR family)	Y
STM0149 putative permease of the Na+:galactoside symporter family	Y
STM0176 stiB putative fimbrial chaparone	Y
STM0208 dgt deoxyguanosine triphosphate triphosphohydrolase
STM0244 rcsF regulator in colanic acid synthesis; overexpression confers mucoid phenotype, increases capsule synthesis
STM0262 yafS putative SAM-dependent methyltransferase	Y
STM0298 putative integrase core domain	Y
STM0311 yafJ putative glutamine amidotransferase	Y
STM0313 dinP DNA polymerase IV, devoid of proofreading, damage-inducible protein P
STM0337 stbD putative fimbriae; usher	Y
STM0343 putative Diguanylate cyclase/phosphodiesterase domain 1	Y
STM0358 res DNA restriction (DNA helicase
STM0442 cyoB cytochrome o ubiquinol oxidase subunit I
STM0518 gip glyoxylate -induced protein
STM0520 putative permease	Y
STM0528 allD ureidoglycolate dehydrogenase
STM0552 fimW putative fimbrial protein	Y
STM0578 nfnB dihydropteridine reductase/oxygen-insensitive NAD(P)H nitroreductase
STM0585 fepA outer membrane porin, receptor for ferric enterobactin (enterochelin) and colicins B and D
STM0606 ybdO putative transcriptional regulator, LysR family	Y
STM0629 cspE RNA chaperone, negative regulator of cspA transcription
STM0682 nagC transcriptional repressor of nag (N-acetylglucosamine) operon (NagC/XylR family)
STM0694 fldA flavodoxin 1
STM0723 putative ABC-type polysaccharide/polyol phosphate transport system, ATPase component	Y
STM0768 dcoB Oxalacetate decarboxylase: beta chain
STM0825 ybiI putative DnaK suppressor protein	Y
STM0857 putative acyl-CoA dehydrogenase	Y
STM0860 putative inner membrane protein	Y
STM0866 mdfA multidrug translocase
STM0884 putative inner membrane protein; homology to SgaT from Vibrio	Y
STM0885 putative inner membrane protein; homology to SgaT from Vibrio	Y
STM0907 Fels-1 prophage; putative chitinase	Y
STM0943 cspD similar to CspA but not cold shock induced
STM0953|infA-STM0954			Y
STM0961 lolA periplasmic protein effects translocation of lipoproteins from inner membrane to outer membrane
STM0972 sopD2 homologous to secreted protein sopD
STM0974 focA putative FNT family, formate transporter (formate channel 1)	Y
STM1002 putatiave diaminopropionate ammonia lyase	Y
STM1003 putative transcriptional regulator, Lrp family	Y
STM1044 sodC1 Gifsy-2 prophage: superoxide dismutase precursor (Cu-Zn)
STM1051 sseI Gifsy-2 prophage; putative type III secreted protein	Y
STM1069 ycbG putative cytoplasmic protein	Y
STM1094 pipD Pathogenicity island encoded protein: SPI3
STM1095 copS Copper resistance; histidine kinase
STM1109 putative periplasmic protein	Y
STM1140 csgF curli production assembly/transport component, 2nd curli operon
STM1141 csgE curli production assembly/transport component, 2nd curli operon
STM1142 csgD putative transcriptional regulator (LuxR/UhpA family)	Y
STM1145 csgC putative curli production protein	Y
STM1160 solA putative sarcosine oxidase	Y
STM1238 icdA isocitrate dehydrogenase in e14 prophage, specific for NADP+
STM1246 pagC PhoP regulated: reduced macrophage survival
STM1273 putative nitric oxide reductase	Y
STM1280 yeaL putative inner membrane protein	Y
STM1283 yeaJ putative Methyl-accepting chemotaxis protein; Diguanylate cyclase/phosphodiesterase domain 1	Y
STM1312 celA PTS family, sugar specific enzyme IIB for cellobiose, arbutin, and salicin
STM1343 nlpC lipoprotein
STM1351|ydiT-STM1352|ydiS			Y
STM1364 ydiK putative permease	Y
STM1380 orf32 putative hydrolase or acyltransferase	Y
STM1391 ssrB Secretion system regulator: transcriptonal activator, homologous with degU/uvrY/bvgA
STM1392 ssrA Secretion system regulator:Sensor component
STM1393 ssaB Secretion system apparatus
STM1394 ssaC Secretion system apparatus
STM1395 ssaD Secretion system apparatus
STM1396 ssaE Secretion system effector
STM1397 sseA Secretion system effector
STM1398 sseB Secretion system effector
STM1402 sseE Secretion system effector
STM1409 ssaJ Secretion system apparatus: homology with the yscJ/mxiJ/prgK family of lipoproteins
STM1412 ssaL Secretion system apparatus
STM1415 ssaN Secretion system apparatus: homology with the YscN family of proteins
STM1416 ssaO Secretion system apparatus
STM1418 ssaQ Secretion system apparatus
STM1422 ssaU Secretion system apparatus: homology with YscU of the secretion system of Yersinia
STM1465 malX pseudogene; frameshift		Y
STM1482 ydgF putative membrane transporter of cations and cationic drugs	Y
STM1501 ynfC putative inner membrane lipoprotein	Y
STM1519 marA transcriptional activator of defense systems (AraC/XylS family), multiple antibiotic resistance protein
STM1530 putative outer membrane protein	Y
STM1549 putative translation initiation inhibitor	Y
STM1554 putative coiled-coil protein	Y
STM1564 yddX putative cytoplasmic protein	Y
STM1582 nhoA putative arylamine N-acetyltransferase	Y
STM1583 putative cytoplasmic protein	Y
STM1585 putative outer membrane lipoprotein	Y
STM1589 yncB putative NADP-dependent oxidoreductase	Y
STM1616 putative Sugar Specific PTS Enzyme II	Y
STM1619 cryptic aminoglycoside resistance gene
STM1631 sseJ Salmonella translocated effector: regulated by SPI-2
STM1633 putative periplasmic binding protein	Y
STM1667 putative thiol peroxidase	Y
STM1669 homology to invasin C of Yersinia; intimin
STM1670 putative serine/threonine protein kinase	Y
STM1703|yciR_int_STM1704|yciT			Y
STM1704 yciT putative regulatory protein, deoR family	Y
STM1706 yciH putative translation initiation factor SUI1	Y
STM1730 yciE putative cytoplasmic protein	Y
STM1741 putative voltage-gated potassium channel	Y
STM1816 minE cell division topological specificity factor, reverses MinC inhibition of FtsZ ring formation
STM1818 fadD acyl-CoA synthetase (long-chain-fatty-acid--CoA ligase)
STM1837 cspC cold shock protein, multicopy suppresses mukB mutants, putative regulator
STM1851 putative cytoplasmic protein	Y
STM1862 pagO PhoPQ-activated gene; predicted integral membrane protein
STM1871 putative phage integrase protein	Y
STM1896 putative cytoplasmic protein	Y
STM1934 putative outer membrane lipoprotein	Y
STM1939 putative glucose-6-phosphate dehydrogenase	Y
STM1995 ompS1 putative porin	Y
STM2008 putative periplasmic protein	Y
STM2015 erfK putative periplasmic protein	Y
STM2019 cbiP synthesis of vitamin B12 adenosyl cobalamide precursor
STM2080 udg UDP-glucose/GDP-mannose dehydrogenase
STM2082 rfbP LPS side chain defect: bifunctional enzyme: undecaprenol-phosphate galactosephosphotransferase, and O-antigen transfer
STM2085 rfbN LPS side chain defect: rhamnosyl transferase
STM2087 rfbV LPS side chain defect: abequosyltransferase
STM2088 rfbX LPS side chain defect: putative O-antigen transferase	Y
STM2091 rfbG LPS side chain defect: CDP glucose 4,6-dehydratase
STM2092 rfbF LPS side chain defect: glucose-1-phosphate cytidylyltransferase
STM2093 rfbI LPS side chain defect: CDP-6-deoxy-delta3,4-glucoseen reductase
STM2094 rfbC dTDP-4,deoxyrhamnose 3,5 epimerase
STM2095 rfbA dTDP-glucose pyrophosphorylase
STM2098 galF putative glucose-1-phosphate uridylyltransferase (UDP-glucose pyrophosphorylase), non-catalytic subunit	Y
STM2099 wcaM putative colanic acid biosynthesis protein	Y
STM2119 yegH putative inner membrane protein	Y
STM2136 yegQ putative protease	Y
STM2137 sseK2 putative cytoplasmic protein	Y
STM2149 stcD putative outer membrane lipoprotein	Y
STM2150 stcC paral putative outer membrane protein	Y
STM2166 bglX beta-D-glucoside glucohydrolase, periplasmic
STM2187 yeiA putative dihydropyrimidine dehydrogenase	Y
STM2197 putative phosphoserine phosphatase	Y
STM2208 putative inner membrane protein	Y
STM2209 putative inner membrane protein	Y
STM2209_int_STM2210-STM2210			Y
STM2240_int_STM2241|sspH2			Y
STM2245 putative outer membrane protein	Y
STM2373 putative cytoplasmic protein	Y
STM2450 amiA N-acetylmuramoyl-l-alanine amidase I
STM2514 ratB putative outer membrane protein	Y
STM2516 sinI putative outer membrane protein	Y
STM2576 yfhL putative ferredoxin	Y
STM2585 Gifsy-1 prophage: similar to transpose
STM2635 Gifsy-1 prophage: similar to excisionase in phage phi-80
STM2673 rplS 50S ribosomal subunit protein L19
STM2680 putative cytoplasmic protein	Y
STM2687 yfjG putative Oligoketide cyclase/lipid transport protein	Y
STM2765 putative transposase	Y
STM2796 yqaE putative YqaE family transport protein	Y
STM2826 csrA carbon storage regulator
STM2867 hilC bacterial regulatory helix-turn-helix proteins, araC family
STM2869 orgA putative flagellar biosynthesis/type III secretory pathway protein	Y
STM2872 prgJ cell invasion protein; cytoplasmic
STM2876 hilA invasion genes transcription activator
STM2881 iacP putative acyl carrier protein	Y
STM2888 spaR surface presentation of antigens; secretory proteins
STM2891 spaO surface presentation of antigens; secretory proteins
STM2894 invC surface presentation of antigens; secretory proteins
STM2896 invA invasion protein
STM2897 invE invasion protein
STM2898 invG invasion protein; outer membrane
STM2922 putative 3-polyprenyl-4-hydroxybenzoate decarboxylase and related decarboxylase	Y
STM2945 sopD secreted protein in the Sop family; transferred to eukaryotic cells
STM2955 putative transcriptional regulators containing the CopG/Arc/MetJ DNA-binding domain and a metal-binding domain	Y
STM3017 kduD 2-deoxy-D-gluconate 3-dehydrogenase
STM3025 putative cytoplasmic protein	Y
STM3029 stdA putative fimbrial-like protein	Y
STM3036 putative inner membrane protein	Y
STM3060 ygfE putative cytoplasmic protein	Y
STM3102 yggU putative cytoplasmic protein	Y
STM3124 putative response regulators consisting of a CheY-like receiver domain and a HTH DNA-binding domain	Y
STM3127 putative cytoplasmic protein	Y
STM3128 putative oxidoreductase	Y
STM3153 yqhA putative membrane-associated protein	Y
STM3171 ygiK putative integral membrane protein, possible transporter	Y
STM3190|ygiE_int_STM3191			Y
STM3192 putative arylsulfate sulfotransferase	Y
STM3193 putative thiol-disulfide isomerase and thioredoxin	Y
STM3245 tdcA transcriptional activator of tdc operon (LysR family)
STM3253 putative fructose/tagatose biphosphate aldolase	Y
STM3291 putative cytoplasmic protein	Y
STM3297 ftsJ 23S rRNA methyltransferase
STM3429 rplX 50S ribosomal subunit protein L24
STM3432 rpmC 50S ribosomal subunit protein L29
STM3433 rplP 50S ribosomal subunit protein L16
STM3602 putative regulatory protein, gntR family	Y
STM3654 pseudogene; in-frame stop following codon 23		Y
STM3673 yiaO putative dicarboxylate-binding periplasmic protein
STM3690 putative inner membrane lipoprotein	Y
STM3707 yibD putative glycosyltransferase
STM3714 rfaK putative hexose transferase, lipopolysaccharide core biosynthesis	Y
STM3715 rfaZ lipopolysaccharide core biosynthesis
STM3753 sugR ATP binding protein
STM3755 rhuM putative cytoplasmic protein	Y
STM3756 rmbA putative cytoplasmic protein	Y
STM3758 fidL putative inner membrane protein	Y
STM3759 marT putative transcriptional regulatory protein	Y
STM3762 cigR putative inner membrane protein	Y
STM3764 mgtC Mg2+ transport protein
STM3809 ibpA small heat shock protein
STM3821 torD cytoplasmic chaperone which interacts with TorA
STM3871 atpB membrane-bound ATP synthase, F0 sector, subunit a, important for FO assembly
STM3907 putative cytoplasmic protein	Y
STM3910 ppiC peptidyl-prolyl cis-trans isomerase C (rotamase C)
STM3953 yigF putative inner membrane protein	Y
STM3954 yigG putative inner membrane protein	Y
STM3956 yigI putative protein PaaI, possibly involved in aromatic compounds catabolism	Y
STM3980 putative outer membrane protein	Y
STM3998 yihG putative endonuclease	Y
STM4013 putative membrane-associated, metal-dependent hydrolase	Y
STM4039 putative inner membrane lipoprotein	Y
STM4051 putative outer membrane protein	Y
STM4078 yneB putative fructose-1,6-bisphosphate aldolase	Y
STM4079 yneC putative inner membrane protein	Y
STM4155 putative inner membrane protein	Y
STM4156 putative cytoplasmic protein	Y
STM4158 putative cytoplasmic protein	Y
STM4169 yjaG putative cytoplasmic protein	Y
STM4182 metA homoserine transsuccinylase
STM4201 putative phage tail protein	Y
STM4205 putative phage glycosyltransferase	Y
STM4206 putative phage glucose translocase	Y
STM4218_int_STM4219-STM4219			Y
STM4240 yjbJ putative cytoplasmic protein	Y
STM4260 membrane permease, predicted cation efflux pump
STM4261 putative inner membrane protein	Y
STM4293 yjdB putative integral membrane protein	Y
STM4310 putative inner membrane protein	Y
STM4319 phoN non-specific acid phosphatase
STM4332 yjeJ putative inner membrane protein	Y
STM4337 ecnR putative bacterial regulatory protein, luxR family	Y
STM4432 putative thiamine pyrophosphate-requiring enzyme	Y
STM4434 putative permease	Y
STM4485 idnK D-gluconate kinase, thermosensitive
STM4499 yeeN putative cytoplasmic protein	Y
STM4503 putative inner membrane protein	Y
STM4524 hsdS specificity determinant for hsdM and hsdR
STM4535 putative PTS permease	Y
STM4571 putative outer membrane protein	Y
STM4594 sthA putative fimbrial chaparone protein	Y
STM4596 putative inner membrane protein	Y

## Sheet: overlap_genes
NAME	putative	pseudogene	intergenic
PSLT038 spvC Salmonella plasmid virulence: hydrophilic protein
PSLT072 putative transglycosylase	Y
STM0016 putative protein	Y
STM0030 putative transcriptional regulator, LysR family	Y
STM0115 leuO putative transcriptional regulator (LysR family)	Y
STM0208 dgt deoxyguanosine triphosphate triphosphohydrolase
STM0262 yafS putative SAM-dependent methyltransferase	Y
STM0298 putative integrase core domain	Y
STM0313 dinP DNA polymerase IV, devoid of proofreading, damage-inducible protein P
STM0442 cyoB cytochrome o ubiquinol oxidase subunit I
STM0518 gip glyoxylate -induced protein
STM0520 putative permease	Y
STM0528 allD ureidoglycolate dehydrogenase
STM0552 fimW putative fimbrial protein	Y
STM0578 nfnB dihydropteridine reductase/oxygen-insensitive NAD(P)H nitroreductase
STM0629 cspE RNA chaperone, negative regulator of cspA transcription
STM0723 putative ABC-type polysaccharide/polyol phosphate transport system, ATPase component	Y
STM0866 mdfA multidrug translocase
STM0972 sopD2 homologous to secreted protein sopD
STM0974 focA putative FNT family, formate transporter (formate channel 1)	Y
STM1002 putatiave diaminopropionate ammonia lyase	Y
STM1051 sseI Gifsy-2 prophage; putative type III secreted protein	Y
STM1069 ycbG putative cytoplasmic protein	Y
STM1094 pipD Pathogenicity island encoded protein: SPI3
STM1095 copS Copper resistance; histidine kinase
STM1140 csgF curli production assembly/transport component, 2nd curli operon
STM1142 csgD putative transcriptional regulator (LuxR/UhpA family)	Y
STM1145 csgC putative curli production protein	Y
STM1160 solA putative sarcosine oxidase	Y
STM1246 pagC PhoP regulated: reduced macrophage survival
STM1283 yeaJ putative Methyl-accepting chemotaxis protein; Diguanylate cyclase/phosphodiesterase domain 1	Y
STM1312 celA PTS family, sugar specific enzyme IIB for cellobiose, arbutin, and salicin
STM1343 nlpC lipoprotein
STM1351|ydiT-STM1352|ydiS			Y
STM1364 ydiK putative permease	Y
STM1392 ssrA Secretion system regulator:Sensor component
STM1393 ssaB Secretion system apparatus
STM1394 ssaC Secretion system apparatus
STM1395 ssaD Secretion system apparatus
STM1396 ssaE Secretion system effector
STM1397 sseA Secretion system effector
STM1398 sseB Secretion system effector
STM1415 ssaN Secretion system apparatus: homology with the YscN family of proteins
STM1422 ssaU Secretion system apparatus: homology with YscU of the secretion system of Yersinia
STM1482 ydgF putative membrane transporter of cations and cationic drugs	Y
STM1549 putative translation initiation inhibitor	Y
STM1564 yddX putative cytoplasmic protein	Y
STM1583 putative cytoplasmic protein	Y
STM1589 yncB putative NADP-dependent oxidoreductase	Y
STM1631 sseJ Salmonella translocated effector: regulated by SPI-2
STM1669 homology to invasin C of Yersinia; intimin
STM1706 yciH putative translation initiation factor SUI1	Y
STM1818 fadD acyl-CoA synthetase (long-chain-fatty-acid--CoA ligase)
STM1837 cspC cold shock protein, multicopy suppresses mukB mutants, putative regulator	Y
STM1862 pagO PhoPQ-activated gene; predicted integral membrane protein
STM1896 putative cytoplasmic protein	Y
STM1934 putative outer membrane lipoprotein	Y
STM2080 udg UDP-glucose/GDP-mannose dehydrogenase
STM2082 rfbP LPS side chain defect: bifunctional enzyme: undecaprenol-phosphate galactosephosphotransferase, and O-antigen transfer
STM2094 rfbC dTDP-4,deoxyrhamnose 3,5 epimerase
STM2095 rfbA dTDP-glucose pyrophosphorylase
STM2098 galF putative glucose-1-phosphate uridylyltransferase (UDP-glucose pyrophosphorylase), non-catalytic subunit	Y
STM2099 wcaM putative colanic acid biosynthesis protein	Y
STM2136 yegQ putative protease	Y
STM2137 sseK2 putative cytoplasmic protein	Y
STM2149 stcD putative outer membrane lipoprotein	Y
STM2150 stcC paral putative outer membrane protein	Y
STM2166 bglX beta-D-glucoside glucohydrolase, periplasmic
STM2187 yeiA putative dihydropyrimidine dehydrogenase	Y
STM2197 putative phosphoserine phosphatase	Y
STM2373 putative cytoplasmic protein	Y
STM2576 yfhL putative ferredoxin	Y
STM2585 Gifsy-1 prophage: similar to transpose
STM2680 putative cytoplasmic protein	Y
STM2796 yqaE putative YqaE family transport protein	Y
STM2867 hilC bacterial regulatory helix-turn-helix proteins, araC family
STM2869 orgA putative flagellar biosynthesis/type III secretory pathway protein	Y
STM2872 prgJ cell invasion protein; cytoplasmic
STM2876 hilA invasion genes transcription activator
STM2881 iacP putative acyl carrier protein	Y
STM2888 spaR surface presentation of antigens; secretory proteins
STM2891 spaO surface presentation of antigens; secretory proteins
STM2894 invC surface presentation of antigens; secretory proteins
STM2897 invE invasion protein
STM2898 invG invasion protein; outer membrane
STM2945 sopD secreted protein in the Sop family; transferred to eukaryotic cells
STM3036 putative inner membrane protein	Y
STM3128 putative oxidoreductase	Y
STM3190|ygiE_int_STM3191			Y
STM3192 putative arylsulfate sulfotransferase	Y
STM3245 tdcA transcriptional activator of tdc operon (LysR family)
STM3673 yiaO putative dicarboxylate-binding periplasmic protein	Y
STM3690 putative inner membrane lipoprotein	Y
STM3707 yibD putative glycosyltransferase	Y
STM3714 rfaK putative hexose transferase, lipopolysaccharide core biosynthesis	Y
STM3715 rfaZ lipopolysaccharide core biosynthesis
STM3759 marT putative transcriptional regulatory protein	Y
STM3764 mgtC Mg2+ transport protein
STM3809 ibpA small heat shock protein
STM3821 torD cytoplasmic chaperone which interacts with TorA
STM3907 putative cytoplasmic protein	Y
STM3910 ppiC peptidyl-prolyl cis-trans isomerase C (rotamase C)
STM3953 yigF putative inner membrane protein	Y
STM3954 yigG putative inner membrane protein	Y
STM3980 putative outer membrane protein	Y
STM4051 putative outer membrane protein	Y
STM4078 yneB putative fructose-1,6-bisphosphate aldolase	Y
STM4079 yneC putative inner membrane protein	Y
STM4155 putative inner membrane protein	Y
STM4158 putative cytoplasmic protein	Y
STM4169 yjaG putative cytoplasmic protein	Y
STM4182 metA homoserine transsuccinylase
STM4206 putative phage glucose translocase	Y
STM4260 membrane permease, predicted cation efflux pump
STM4261 putative inner membrane protein	Y
STM4293 yjdB putative integral membrane protein	Y
STM4319 phoN non-specific acid phosphatase
STM4332 yjeJ putative inner membrane protein	Y
STM4485 idnK D-gluconate kinase, thermosensitive
STM4594 sthA putative fimbrial chaparone protein	Y
